# Supplementary material for: Trichlorido{2-dimeth­oxy­methyl-4-methyl-6-[(quinolin-8-yl)imino­meth­yl]phenolato-κ3 N,N′,O 1}tin(IV)
Source: Acta Crystallogr Sect E Struct Rep Online. 2012 Jan 31;68(Pt 2):m208. doi: 10.1107/S1600536812002528 (PMC3274925; doi:10.1107/S1600536812002528)
Supplement: Supplementary file 1 [file e-68-0m208-sup1.cif]

##############################################################################
#                                                                            #
# This CIF contains the data in a paper accepted for publication in          #
# Acta Crystallographica Section E. It conforms to the requirements of       #
# Notes for Authors for Acta Crystallographica Section E, and has been       #
# peer reviewed under the auspices of the IUCr Commission on Journals.       #
#                                                                            #
# Full details of the Crystallographic Information File format               #
# are given in the paper "The Crystallographic Information File (CIF):       #
# a New Standard Archive File for Crystallography" by S. R. Hall, F. H.      #
# Allen and I. D. Brown [Acta Cryst. (1991), A47, 655-685].                  #
#                                                                            #
# The current version of the core CIF dictionary is obtainable from          #
# ftp://ftp.iucr.org/pub/cif_core.dic.                                       #
#                                                                            #
# Software is freely available for graphical display of the structure(s)     #
# in this CIF. For information consult the CIF software page                 #
# http://www.iucr.org/resources/cif/software.                                #
#                                                                            #
# This file may be used for bona fide research purposes within the           #
# scientific community so long as proper attribution is given to the journal # 
# article from which it was obtained.                                        #
#                                                                            #
##############################################################################
data_global
_audit_creation_method     'by CrystalStructure 4.0'
_journal_date_recd_electronic     2012-01-11
_journal_date_accepted     2012-01-20
_journal_name_full     'Acta Crystallographica, Section E'
_journal_year     2012
_journal_volume     68
_journal_issue      2
_journal_page_first     m208
_journal_page_last     m208
_journal_paper_category     QM
_journal_paper_doi     10.1107/S1600536812002528
_journal_coeditor_code     PK2385
_publ_contact_author_name     'Takashi Shibahara'
_publ_contact_author_address
;
Department of Chemistry, Okayama University of Science, Ridai-cho, Kita-ku,
Okayama 700-0005, Japan.
;
_publ_contact_author_email     'shiba@chem.ous.ac.jp'
_publ_contact_author_fax     '+08-86-256-9443'
_publ_contact_author_phone     '+08-86-256-9443'
_publ_section_title
;\
Trichlorido{2-dimethoxymethyl-4-methyl-6-[(quinolin-8-yl)iminomethyl]phenolato-\
\k^3^<i>N</i>,<i>N</i>',<i>O</i>^1^}tin(IV)
;
loop_
    _publ_author_name
    _publ_author_address
    'Keisuke Kawamoto'
;
Department of Chemistry, Okayama University of Science, Ridai-cho,
Okayama 700-0005, Japan
;
    ' Takashi Shibahara '
;
Department of Chemistry, Okayama University of Science, Ridai-cho,
Okayama 700-0005, Japan
;
data_I
_chemical_name_systematic
;
Trichlorido{2-dimethoxymethyl-4-methyl-6-[(quinolin-8-
yl)iminomethyl]phenolato-\k^3^<i>N</i>,<i>N</i>',<i>O</i>^1^}tin(IV)
;
_chemical_formula_moiety     'C20 H19 Cl3 N2 O3 Sn'
_chemical_formula_sum     'C20 H19 Cl3 N2 O3 Sn'
_chemical_formula_iupac     '[Sn (C20 H19 N2 O3) Cl3]'
_chemical_formula_weight     560.43
_chemical_melting_point     ?
_symmetry_cell_setting     triclinic
_symmetry_space_group_name_H-M     'P -1'
_symmetry_space_group_name_Hall     '-P 1'
loop_
    _symmetry_equiv_pos_site_id
    _symmetry_equiv_pos_as_xyz
    1 '+X,+Y,+Z'
    2 '-X,-Y,-Z'
_cell_length_a     7.213(5)
_cell_length_b     11.786(8)
_cell_length_c     13.197(8)
_cell_angle_alpha     72.300(13)
_cell_angle_beta     79.10(3)
_cell_angle_gamma     89.89(3)
_cell_volume     1047.5(13)
_cell_formula_units_Z     2
_cell_measurement_reflns_used     3411
_cell_measurement_theta_min     3.02
_cell_measurement_theta_max     30.03
_cell_measurement_temperature     93
_exptl_crystal_description     block
_exptl_crystal_colour     Orange
_exptl_crystal_size_max     0.230
_exptl_crystal_size_mid     0.220
_exptl_crystal_size_min     0.110
_exptl_crystal_density_diffrn     1.777
_exptl_crystal_density_meas     ?
_exptl_crystal_density_method     'not measured'
_exptl_crystal_F_000     556.00
_exptl_absorpt_coefficient_mu     1.626
_exptl_absorpt_correction_type     multi-scan
_exptl_absorpt_process_details     '(<i>REQAB</i>; Rigaku, 1998)'
_exptl_absorpt_correction_T_min     0.779
_exptl_absorpt_correction_T_max     0.836
_diffrn_ambient_temperature     93
_diffrn_radiation_type     'Mo K\a'
_diffrn_radiation_wavelength     0.71070
_diffrn_measurement_device_type     'Rigaku Mercury70'
_diffrn_measurement_method     \w
_diffrn_detector_area_resol_mean     7.314
_diffrn_reflns_number     15965
_diffrn_reflns_av_R_equivalents     0.0203
_diffrn_reflns_theta_max     30.06
_diffrn_reflns_theta_full     30.07
_diffrn_measured_fraction_theta_max     0.971
_diffrn_measured_fraction_theta_full     0.971
_diffrn_reflns_limit_h_min     -10
_diffrn_reflns_limit_h_max     10
_diffrn_reflns_limit_k_min     -16
_diffrn_reflns_limit_k_max     16
_diffrn_reflns_limit_l_min     -18
_diffrn_reflns_limit_l_max     18
_diffrn_standards_number     0
_diffrn_standards_interval_count     .
_diffrn_standards_decay_%     ?
_refine_special_details
;
Refinement was performed using all reflections. The weighted <i>R</i>-factor
(<i>wR</i>) and goodness of fit (<i>S</i>) are based on <i>F</i>^2^.
<i>R</i>-factor (gt) are based on <i>F</i>. The threshold expression of
<i>F</i>^2^ > 2.0 \s(<i>F</i>^2^) is used only for calculating <i>R</i>-factor
(gt).
;
_reflns_number_total     5989
_reflns_number_gt     5512
_reflns_threshold_expression     F^2^>2\s(F^2^)
_refine_ls_structure_factor_coef     Fsqd
_refine_ls_R_factor_gt     0.0415
_refine_ls_wR_factor_ref     0.1010
_refine_ls_goodness_of_fit_ref     1.044
_refine_ls_number_reflns     5989
_refine_ls_number_parameters     292
_refine_ls_number_restraints     0
_refine_ls_hydrogen_treatment     constr
_refine_ls_weighting_scheme     calc
_refine_ls_weighting_details
            'w = 1/[\s^2^(Fo^2^)+(0.0376P)^2^+3.6120P] where P=(Fo^2^+2Fc^2^)/3'
_atom_sites_solution_hydrogens     geom
_atom_sites_solution_primary     direct
_atom_sites_solution_secondary     difmap
_refine_ls_shift/su_max     0.001
_refine_diff_density_max     1.510
_refine_diff_density_min     -1.240
_refine_ls_extinction_method     none
_refine_ls_extinction_coef     ?
loop_
    _atom_type_symbol
    _atom_type_description
    _atom_type_scat_dispersion_real
    _atom_type_scat_dispersion_imag
    _atom_type_scat_source
    'C' 'C' 0.0033 0.0016
;
International Tables for Crystallography
(1992, Vol. C, Tables 4.2.6.8 and 6.1.1.4)
;
    'H' 'H' 0.0000 0.0000
;
International Tables for Crystallography
(1992, Vol. C, Table 6.1.1.4)
;
    'N' 'N' 0.0061 0.0033
;
International Tables for Crystallography
(1992, Vol. C, Tables 4.2.6.8 and 6.1.1.4)
;
    'O' 'O' 0.0106 0.0060
;
International Tables for Crystallography
(1992, Vol. C, Tables 4.2.6.8 and 6.1.1.4)
;
    'Cl' 'Cl' 0.1484 0.1585
;
International Tables for Crystallography
(1992, Vol. C, Tables 4.2.6.8 and 6.1.1.4)
;
    'Sn' 'Sn' -0.6537 1.4246
;
International Tables for Crystallography
(1992, Vol. C, Tables 4.2.6.8 and 6.1.1.4)
;
_computing_data_collection     'CrystalClear (Rigaku, 2007)'
_computing_cell_refinement     'CrystalClear (Rigaku, 2007)'
_computing_data_reduction     'CrystalClear (Rigaku, 2007)'
_computing_structure_solution     'SIR2004 (Burla <i>et al.</i>, 2005)'
_computing_structure_refinement     'SHELXL97 (Sheldrick, 2008)'
_computing_molecular_graphics     'CrystalStructure (Rigaku, 2010)'
_computing_publication_material     'CrystalStructure (Rigaku, 2010)'
loop_
    _atom_site_type_symbol
    _atom_site_label
    _atom_site_fract_x
    _atom_site_fract_y
    _atom_site_fract_z
    _atom_site_U_iso_or_equiv
    _atom_site_adp_type
    _atom_site_calc_flag
    _atom_site_refinement_flags
    _atom_site_occupancy
    _atom_site_symmetry_multiplicity
    _atom_site_disorder_assembly
    _atom_site_disorder_group
    Sn Sn(1) 0.07267(3) 0.182356(18) 0.625513(16) 0.02282(7) Uani d . 1.0 2 . .
    Cl Cl(1) -0.16518(12) 0.22042(7) 0.51208(7) 0.03006(17) Uani d . 1.0 2 . .
    Cl Cl(2) 0.32132(14) 0.15729(8) 0.72856(8) 0.03575(19) Uani d . 1.0 2 . .
    Cl Cl(3) 0.00261(13) -0.02600(8) 0.67936(7) 0.03285(18) Uani d . 1.0 2 . .
    O O(1) -0.1098(4) 0.2240(2) 0.74212(19) 0.0276(5) Uani d . 1.0 2 . .
    O O(2) -0.4558(3) 0.21297(19) 1.02744(18) 0.0231(5) Uani d . 1.0 2 . .
    O O(3) -0.2056(4) 0.1011(2) 0.97814(19) 0.0246(5) Uani d . 1.0 2 . .
    N N(1) 0.1674(4) 0.3725(3) 0.5581(2) 0.0215(5) Uani d . 1.0 2 . .
    N N(2) 0.2821(4) 0.1915(3) 0.4789(3) 0.0240(5) Uani d . 1.0 2 . .
    C C(1) -0.1026(5) 0.3198(3) 0.7750(3) 0.0210(6) Uani d . 1.0 2 . .
    C C(2) -0.2156(5) 0.3123(3) 0.8775(3) 0.0206(6) Uani d . 1.0 2 . .
    C C(3) -0.2263(5) 0.4110(3) 0.9135(3) 0.0223(6) Uani d . 1.0 2 . .
    C C(4) -0.1290(5) 0.5215(3) 0.8520(3) 0.0234(6) Uani d . 1.0 2 . .
    C C(5) -0.0184(5) 0.5282(3) 0.7533(3) 0.0232(6) Uani d . 1.0 2 . .
    C C(6) 0.0000(5) 0.4288(3) 0.7132(3) 0.0215(6) Uani d . 1.0 2 . .
    C C(7) 0.1235(5) 0.4495(3) 0.6099(3) 0.0227(6) Uani d . 1.0 2 . .
    C C(8) 0.2986(5) 0.4024(3) 0.4576(3) 0.0223(6) Uani d . 1.0 2 . .
    C C(9) 0.3711(5) 0.5165(3) 0.3962(3) 0.0259(6) Uani d . 1.0 2 . .
    C C(10) 0.4961(5) 0.5361(4) 0.2956(3) 0.0278(7) Uani d . 1.0 2 . .
    C C(11) 0.5496(5) 0.4427(4) 0.2568(3) 0.0290(7) Uani d . 1.0 2 . .
    C C(12) 0.4818(5) 0.3242(4) 0.3181(3) 0.0264(7) Uani d . 1.0 2 . .
    C C(13) 0.5331(5) 0.2226(4) 0.2848(3) 0.0318(8) Uani d . 1.0 2 . .
    C C(14) 0.4610(6) 0.1114(4) 0.3480(3) 0.0322(8) Uani d . 1.0 2 . .
    C C(15) 0.3317(5) 0.0988(3) 0.4450(3) 0.0284(7) Uani d . 1.0 2 . .
    C C(16) 0.3541(5) 0.3044(3) 0.4182(3) 0.0229(6) Uani d . 1.0 2 . .
    C C(21) -0.3243(5) 0.1943(3) 0.9417(3) 0.0209(6) Uani d . 1.0 2 . .
    C C(22) -0.5839(5) 0.1104(3) 1.0820(3) 0.0277(7) Uani d . 1.0 2 . .
    C C(23) -0.0791(6) 0.1254(4) 1.0415(4) 0.0346(8) Uani d . 1.0 2 . .
    C C(41) -0.1489(6) 0.6271(3) 0.8946(3) 0.0311(7) Uani d . 1.0 2 . .
    H H(1) -0.3956 0.1656 0.8899 0.0251 Uiso calc R 1.0 2 . .
    H H(3) -0.3008 0.4055 0.9811 0.0267 Uiso calc R 1.0 2 . .
    H H(5) 0.0457 0.5973 0.7146 0.0278 Uiso calc R 1.0 2 . .
    H H(7) 0.1751 0.5318 0.5771 0.0273 Uiso calc R 1.0 2 . .
    H H(9) 0.3360 0.5838 0.4169 0.0310 Uiso calc R 1.0 2 . .
    H H(10) 0.5339 0.6126 0.2570 0.0333 Uiso calc R 1.0 2 . .
    H H(11) 0.6299 0.4556 0.1892 0.0348 Uiso calc R 1.0 2 . .
    H H(13) 0.6057 0.2385 0.2185 0.0382 Uiso calc R 1.0 2 . .
    H H(14) 0.4973 0.0435 0.3280 0.0387 Uiso calc R 1.0 2 . .
    H H(15) 0.2692 0.0223 0.4854 0.0340 Uiso calc R 1.0 2 . .
    H H(22A) -0.5124 0.0414 1.1115 0.0415 Uiso calc R 1.0 2 . .
    H H(22B) -0.6531 0.0938 1.0304 0.0415 Uiso calc R 1.0 2 . .
    H H(22C) -0.6736 0.1259 1.1413 0.0415 Uiso calc R 1.0 2 . .
    H H(23A) -0.1522 0.1403 1.1063 0.0520 Uiso calc R 1.0 2 . .
    H H(23B) 0.0041 0.1959 0.9983 0.0520 Uiso calc R 1.0 2 . .
    H H(23C) -0.0026 0.0567 1.0634 0.0520 Uiso calc R 1.0 2 . .
    H H(41A) -0.2017 0.6923 0.8442 0.0467 Uiso calc R 1.0 2 . .
    H H(41B) -0.0244 0.6538 0.9012 0.0467 Uiso calc R 1.0 2 . .
    H H(41C) -0.2335 0.6039 0.9659 0.0467 Uiso calc R 1.0 2 . .
loop_
    _atom_site_aniso_label
    _atom_site_aniso_U_11
    _atom_site_aniso_U_22
    _atom_site_aniso_U_33
    _atom_site_aniso_U_12
    _atom_site_aniso_U_13
    _atom_site_aniso_U_23
    Sn(1) 0.02655(12) 0.01881(11) 0.02224(11) 0.00370(8) 0.00058(8) -0.00837(8)
    Cl(1) 0.0309(4) 0.0267(4) 0.0341(4) 0.0029(3) -0.0042(3) -0.0130(3)
    Cl(2) 0.0421(5) 0.0302(4) 0.0358(5) 0.0084(4) -0.0096(4) -0.0102(4)
    Cl(3) 0.0382(5) 0.0279(4) 0.0325(4)  0.0000(4) -0.0018(4) -0.0125(3)
    O(1) 0.0318(12) 0.0210(11) 0.0291(12) -0.0022(9) 0.0083(10) -0.0150(9)
    O(2) 0.0215(11) 0.0200(10) 0.0275(11) -0.0003(8) 0.0030(9) -0.0116(9)
    O(3) 0.0255(11) 0.0207(10) 0.0301(12) 0.0047(9) -0.0053(9) -0.0116(9)
    N(1) 0.0207(12) 0.0181(11) 0.0227(12) 0.0018(9) 0.0004(10) -0.0046(9)
    N(2) 0.0248(13) 0.0240(13) 0.0233(12) 0.0056(10) -0.0009(10) -0.0098(10)
    C(1) 0.0198(13) 0.0189(13) 0.0258(14) 0.0030(11) -0.0024(11) -0.0104(11)
    C(2) 0.0210(14) 0.0201(13) 0.0220(13) 0.0040(11) -0.0030(11) -0.0091(11)
    C(3) 0.0210(14) 0.0227(14) 0.0237(14) 0.0036(11) -0.0019(11) -0.0095(11)
    C(4) 0.0222(14) 0.0196(13) 0.0320(16) 0.0049(11) -0.0053(12) -0.0133(12)
    C(5) 0.0217(14) 0.0176(13) 0.0306(15) 0.0023(11) -0.0031(12) -0.0093(12)
    C(6) 0.0199(14) 0.0184(13) 0.0270(14) 0.0046(11) -0.0022(11) -0.0095(11)
    C(7) 0.0199(14) 0.0202(14) 0.0264(14) 0.0037(11) -0.0030(11) -0.0056(11)
    C(8) 0.0200(14) 0.0228(14) 0.0224(14) 0.0051(11) -0.0017(11) -0.0060(11)
    C(9) 0.0220(15) 0.0271(16) 0.0264(15) 0.0040(12) -0.0025(12) -0.0067(12)
    C(10) 0.0209(15) 0.0316(17) 0.0257(15) -0.0004(13) -0.0032(12) -0.0022(13)
    C(11) 0.0212(15) 0.0399(19) 0.0225(15) 0.0030(13) -0.0015(12) -0.0065(13)
    C(12) 0.0220(15) 0.0369(17) 0.0211(14) 0.0052(13) -0.0037(11) -0.0104(13)
    C(13) 0.0283(17) 0.044(2) 0.0242(15) 0.0100(15) -0.0007(13) -0.0153(15)
    C(14) 0.0365(19) 0.0353(18) 0.0289(17) 0.0123(15) -0.0043(14) -0.0172(14)
    C(15) 0.0320(17) 0.0274(16) 0.0269(15) 0.0093(13) -0.0035(13) -0.0117(13)
    C(16) 0.0195(14) 0.0278(15) 0.0211(13) 0.0076(12) -0.0030(11) -0.0076(12)
    C(21) 0.0188(13) 0.0199(13) 0.0245(14) 0.0041(11) -0.0013(11) -0.0093(11)
    C(22) 0.0238(15) 0.0247(15) 0.0335(17) -0.0019(12) 0.0049(13) -0.0137(13)
    C(23) 0.0349(19) 0.0319(18) 0.047(2) 0.0103(15) -0.0187(16) -0.0195(16)
    C(41) 0.0338(18) 0.0229(15) 0.0400(19) 0.0008(13) -0.0019(15) -0.0178(14)
_geom_special_details
;
All e.s.d.'s (except the e.s.d. in the dihedral angle between two l.s. planes)
are estimated using the full covariance matrix. The cell e.s.d.'s are taken
into account individually in the estimation of e.s.d.'s in distances, angles
and torsion angles; correlations between e.s.d.'s in cell parameters are only
used when they are defined by crystal symmetry. An approximate (isotropic)
treatment of cell e.s.d.'s is used for estimating e.s.d.'s involving l.s.
planes.
;
loop_
    _geom_bond_atom_site_label_1
    _geom_bond_atom_site_label_2
    _geom_bond_site_symmetry_1
    _geom_bond_site_symmetry_2
    _geom_bond_distance
    _geom_bond_publ_flag
    Sn1 Cl1 . . 2.4382(16) no
    Sn1 Cl2 . . 2.4143(17) no
    Sn1 Cl3 . . 2.3660(19) no
    Sn1 O1 . . 2.008(3) no
    Sn1 N1 . . 2.201(3) no
    Sn1 N2 . . 2.192(3) no
    O1 C1 . . 1.332(5) no
    O2 C21 . . 1.404(4) no
    O2 C22 . . 1.434(4) no
    O3 C21 . . 1.415(4) no
    O3 C23 . . 1.432(6) no
    N1 C7 . . 1.297(5) no
    N1 C8 . . 1.421(4) no
    N2 C15 . . 1.326(6) no
    N2 C16 . . 1.370(4) no
    C1 C2 . . 1.418(5) no
    C1 C6 . . 1.415(4) no
    C2 C3 . . 1.381(5) no
    C2 C21 . . 1.517(4) no
    C3 C4 . . 1.412(4) no
    C4 C5 . . 1.373(5) no
    C4 C41 . . 1.511(6) no
    C5 C6 . . 1.421(6) no
    C6 C7 . . 1.432(5) no
    C8 C9 . . 1.385(5) no
    C8 C16 . . 1.431(6) no
    C9 C10 . . 1.411(5) no
    C10 C11 . . 1.374(6) no
    C11 C12 . . 1.417(5) no
    C12 C13 . . 1.422(6) no
    C12 C16 . . 1.416(5) no
    C13 C14 . . 1.363(5) no
    C14 C15 . . 1.402(5) no
    C3 H3 . . 0.934 no
    C5 H5 . . 0.893 no
    C7 H7 . . 0.976 no
    C9 H9 . . 0.934 no
    C10 H10 . . 0.903 no
    C11 H11 . . 0.937 no
    C13 H13 . . 0.895 no
    C14 H14 . . 0.938 no
    C15 H15 . . 0.958 no
    C21 H1 . . 1.059 no
    C22 H22A . . 0.980 no
    C22 H22B . . 0.980 no
    C22 H22C . . 0.980 no
    C23 H23A . . 0.980 no
    C23 H23B . . 0.980 no
    C23 H23C . . 0.980 no
    C41 H41A . . 0.980 no
    C41 H41B . . 0.980 no
    C41 H41C . . 0.980 no
loop_
    _geom_contact_atom_site_label_1
    _geom_contact_atom_site_label_2
    _geom_contact_distance
    _geom_contact_site_symmetry_1
    _geom_contact_site_symmetry_2
    _geom_contact_publ_flag
    Sn1 C6 3.443(4) . . no
    Cl3 C15 3.440(4) . . no
    O1 O3 2.954(4) . . no
    O1 C7 3.004(4) . . no
    O1 C21 2.712(4) . . no
    O2 C3 2.718(4) . . no
    O2 C23 2.923(5) . . no
    O3 C1 3.072(4) . . no
    O3 C3 3.499(5) . . no
    O3 C22 2.830(5) . . no
    N1 C1 3.032(5) . . no
    N2 C13 2.767(5) . . no
    C1 C4 2.847(6) . . no
    C2 C5 2.790(5) . . no
    C2 C23 2.899(5) . . no
    C3 C6 2.780(5) . . no
    C3 C23 3.538(5) . . no
    C7 C9 2.917(5) . . no
    C8 C11 2.820(5) . . no
    C9 C12 2.818(6) . . no
    C10 C16 2.797(5) . . no
    C12 C15 2.767(5) . . no
    C14 C16 2.763(6) . . no
    C22 C23 3.575(6) . . no
    Cl3 C15 3.406(5) . 2_556 no
    O2 C13 3.418(6) . 1_456 no
    O2 C41 3.576(5) . 2_467 no
    O3 C22 3.289(5) . 2_457 no
    O3 C23 3.407(5) . 2_557 no
    N1 C7 3.554(5) . 2_566 no
    C1 C9 3.402(5) . 2_566 no
    C1 C10 3.439(5) . 2_566 no
    C2 C10 3.428(5) . 2_566 no
    C3 C10 3.573(6) . 2_566 no
    C4 C11 3.566(6) . 2_566 no
    C5 C11 3.372(6) . 2_666 no
    C6 C8 3.574(5) . 2_566 no
    C6 C9 3.249(6) . 2_566 no
    C7 N1 3.554(5) . 2_566 no
    C7 C7 3.585(6) . 2_566 no
    C7 C10 3.246(6) . 2_666 no
    C8 C6 3.574(5) . 2_566 no
    C9 C1 3.402(5) . 2_566 no
    C9 C6 3.249(6) . 2_566 no
    C9 C9 3.519(6) . 2_666 no
    C10 C1 3.439(5) . 2_566 no
    C10 C2 3.428(5) . 2_566 no
    C10 C3 3.573(6) . 2_566 no
    C10 C7 3.246(6) . 2_666 no
    C11 C4 3.566(6) . 2_566 no
    C11 C5 3.372(6) . 2_666 no
    C13 O2 3.418(6) . 1_654 no
    C13 C22 3.555(7) . 1_654 no
    C14 C22 3.589(6) . 1_654 no
    C15 Cl3 3.406(5) . 2_556 no
    C15 C15 3.561(6) . 2_656 no
    C22 O3 3.289(5) . 2_457 no
    C22 C13 3.555(7) . 1_456 no
    C22 C14 3.589(6) . 1_456 no
    C23 O3 3.407(5) . 2_557 no
    C23 C23 3.567(7) . 2_557 no
    C41 O2 3.576(5) . 2_467 no
    Sn1 H15 3.1788 . . no
    Cl3 H15 2.7979 . . no
    O1 H1 2.4890 . . no
    O1 H23B 3.5467 . . no
    O2 H3 2.3835 . . no
    O2 H23A 2.6315 . . no
    O2 H23B 3.2795 . . no
    O3 H22A 2.5036 . . no
    O3 H22B 3.1662 . . no
    N1 H9 2.7348 . . no
    N2 H14 3.2179 . . no
    C1 H1 2.6825 . . no
    C1 H3 3.2639 . . no
    C1 H5 3.2529 . . no
    C1 H7 3.3394 . . no
    C1 H23B 3.1049 . . no
    C2 H23A 3.1988 . . no
    C2 H23B 2.5593 . . no
    C3 H1 3.2644 . . no
    C3 H5 3.1823 . . no
    C3 H23A 3.5367 . . no
    C3 H23B 3.0662 . . no
    C3 H41A 3.1554 . . no
    C3 H41B 3.1593 . . no
    C3 H41C 2.5674 . . no
    C5 H3 3.2142 . . no
    C5 H7 2.4637 . . no
    C5 H41A 2.7804 . . no
    C5 H41B 2.7800 . . no
    C5 H41C 3.3087 . . no
    C7 H5 2.5358 . . no
    C7 H9 2.7237 . . no
    C8 H7 2.5553 . . no
    C8 H10 3.2184 . . no
    C9 H7 2.5905 . . no
    C9 H11 3.2749 . . no
    C11 H9 3.2400 . . no
    C11 H13 2.6214 . . no
    C12 H10 3.2507 . . no
    C12 H14 3.2738 . . no
    C13 H11 2.6807 . . no
    C13 H15 3.2430 . . no
    C15 H13 3.2149 . . no
    C16 H9 3.2896 . . no
    C16 H11 3.2760 . . no
    C16 H13 3.2054 . . no
    C16 H15 3.1978 . . no
    C21 H3 2.7048 . . no
    C21 H22A 2.5520 . . no
    C21 H22B 2.5528 . . no
    C21 H22C 3.1846 . . no
    C21 H23A 2.6156 . . no
    C21 H23B 2.6165 . . no
    C21 H23C 3.2261 . . no
    C22 H1 2.5279 . . no
    C22 H23A 3.2207 . . no
    C23 H1 3.2540 . . no
    C23 H3 3.5994 . . no
    C23 H22A 3.1568 . . no
    C41 H3 2.6551 . . no
    C41 H5 2.6417 . . no
    H1 H3 3.5070 . . no
    H1 H22A 2.8057 . . no
    H1 H22B 2.3138 . . no
    H1 H22C 3.4335 . . no
    H1 H23A 3.5643 . . no
    H1 H23B 3.5155 . . no
    H3 H23A 3.3418 . . no
    H3 H23B 3.2895 . . no
    H3 H41A 3.3170 . . no
    H3 H41B 3.3166 . . no
    H3 H41C 2.3288 . . no
    H5 H7 2.2295 . . no
    H5 H41A 2.7139 . . no
    H5 H41B 2.6993 . . no
    H5 H41C 3.5623 . . no
    H7 H9 2.1154 . . no
    H9 H10 2.2441 . . no
    H10 H11 2.3396 . . no
    H11 H13 2.4698 . . no
    H13 H14 2.3537 . . no
    H14 H15 2.3407 . . no
    H22A H23A 2.8302 . . no
    Cl1 H5 3.0708 . 2_566 no
    Cl1 H7 2.8031 . 2_566 no
    Cl1 H9 2.9307 . 2_566 no
    Cl1 H15 2.9475 . 2_556 no
    Cl2 H1 3.2377 . 1_655 no
    Cl2 H10 2.9803 . 2_666 no
    Cl2 H14 2.9259 . 2_656 no
    Cl2 H22A 3.1499 . 2_557 no
    Cl2 H23A 3.5919 . 2_557 no
    Cl2 H23C 3.5506 . 2_557 no
    Cl3 H14 3.5973 . 2_656 no
    Cl3 H15 3.1825 . 2_556 no
    Cl3 H22C 2.9685 . 2_457 no
    Cl3 H23A 3.1320 . 2_557 no
    Cl3 H23C 3.3025 . 2_557 no
    Cl3 H41A 3.5133 . 1_545 no
    O1 H9 3.2541 . 2_566 no
    O2 H13 2.7444 . 1_456 no
    O2 H41A 3.1263 . 2_467 no
    O2 H41C 3.1164 . 2_467 no
    O3 H22A 3.2379 . 2_457 no
    O3 H22B 2.5561 . 2_457 no
    O3 H23C 2.5118 . 2_557 no
    N1 H7 3.3148 . 2_566 no
    N1 H10 3.5888 . 2_666 no
    C1 H9 3.2249 . 2_566 no
    C1 H10 3.2819 . 2_566 no
    C2 H10 3.1272 . 2_566 no
    C3 H10 3.5113 . 2_566 no
    C3 H41B 3.2191 . 2_567 no
    C4 H11 3.5357 . 2_666 no
    C5 H11 3.0592 . 2_666 no
    C6 H9 3.2517 . 2_566 no
    C6 H10 3.4747 . 2_666 no
    C7 H7 3.5286 . 2_566 no
    C7 H9 3.4348 . 2_566 no
    C7 H10 3.2530 . 2_666 no
    C8 H7 3.5846 . 2_566 no
    C8 H9 3.3950 . 2_666 no
    C9 H7 3.3861 . 2_666 no
    C9 H9 3.4819 . 2_666 no
    C10 H7 3.1259 . 2_666 no
    C11 H5 3.0309 . 2_666 no
    C11 H7 3.2990 . 2_666 no
    C12 H5 3.4451 . 2_666 no
    C12 H41A 3.2550 . 2_566 no
    C13 H22C 3.0812 . 1_654 no
    C13 H23A 3.3162 . 1_654 no
    C13 H41A 3.1795 . 2_566 no
    C14 H15 3.2562 . 2_656 no
    C14 H22A 3.4349 . 1_654 no
    C14 H22C 3.0215 . 1_654 no
    C15 H14 3.4122 . 2_656 no
    C15 H15 3.3697 . 2_656 no
    C21 H10 3.4918 . 2_566 no
    C21 H22A 3.3328 . 2_457 no
    C21 H22B 3.3030 . 2_457 no
    C22 H1 3.1603 . 2_457 no
    C22 H13 3.1609 . 1_456 no
    C22 H14 3.2658 . 1_456 no
    C22 H22A 3.5069 . 2_457 no
    C22 H22B 3.4792 . 2_457 no
    C22 H23B 3.4086 . 1_455 no
    C22 H23C 3.1561 . 1_455 no
    C22 H41A 3.0891 . 2_467 no
    C22 H41C 3.5326 . 2_467 no
    C23 H13 3.5034 . 1_456 no
    C23 H22B 3.0754 . 1_655 no
    C23 H22C 3.4270 . 1_655 no
    C23 H23C 2.8923 . 2_557 no
    C23 H41B 3.0520 . 2_567 no
    C41 H22C 3.1160 . 2_467 no
    C41 H23A 3.4958 . 2_567 no
    C41 H23B 3.1304 . 2_567 no
    H1 Cl2 3.2377 . 1_455 no
    H1 C22 3.1603 . 2_457 no
    H1 H10 3.0369 . 2_566 no
    H1 H22A 2.5356 . 2_457 no
    H1 H22B 2.9587 . 2_457 no
    H3 H11 2.9332 . 1_456 no
    H3 H13 3.0994 . 1_456 no
    H3 H41B 3.0192 . 2_567 no
    H3 H41C 3.2938 . 2_467 no
    H5 Cl1 3.0708 . 2_566 no
    H5 C11 3.0309 . 2_666 no
    H5 C12 3.4451 . 2_666 no
    H5 H11 2.8481 . 2_666 no
    H5 H13 3.5693 . 2_666 no
    H7 Cl1 2.8031 . 2_566 no
    H7 N1 3.3148 . 2_566 no
    H7 C7 3.5286 . 2_566 no
    H7 C8 3.5846 . 2_566 no
    H7 C9 3.3861 . 2_666 no
    H7 C10 3.1259 . 2_666 no
    H7 C11 3.2990 . 2_666 no
    H7 H10 3.3998 . 2_666 no
    H9 Cl1 2.9307 . 2_566 no
    H9 O1 3.2541 . 2_566 no
    H9 C1 3.2249 . 2_566 no
    H9 C6 3.2517 . 2_566 no
    H9 C7 3.4348 . 2_566 no
    H9 C8 3.3950 . 2_666 no
    H9 C9 3.4819 . 2_666 no
    H10 Cl2 2.9803 . 2_666 no
    H10 N1 3.5888 . 2_666 no
    H10 C1 3.2819 . 2_566 no
    H10 C2 3.1272 . 2_566 no
    H10 C3 3.5113 . 2_566 no
    H10 C6 3.4747 . 2_666 no
    H10 C7 3.2530 . 2_666 no
    H10 C21 3.4918 . 2_566 no
    H10 H1 3.0369 . 2_566 no
    H10 H7 3.3998 . 2_666 no
    H11 C4 3.5357 . 2_666 no
    H11 C5 3.0592 . 2_666 no
    H11 H3 2.9332 . 1_654 no
    H11 H5 2.8481 . 2_666 no
    H11 H41B 3.2889 . 2_666 no
    H11 H41C 2.9130 . 1_654 no
    H13 O2 2.7444 . 1_654 no
    H13 C22 3.1609 . 1_654 no
    H13 C23 3.5034 . 1_654 no
    H13 H3 3.0994 . 1_654 no
    H13 H5 3.5693 . 2_666 no
    H13 H22A 3.2521 . 1_654 no
    H13 H22C 2.9099 . 1_654 no
    H13 H23A 2.5762 . 1_654 no
    H13 H41A 3.2147 . 2_566 no
    H13 H41B 3.1965 . 2_666 no
    H14 Cl2 2.9259 . 2_656 no
    H14 Cl3 3.5973 . 2_656 no
    H14 C15 3.4122 . 2_656 no
    H14 C22 3.2658 . 1_654 no
    H14 H15 3.1470 . 2_656 no
    H14 H22A 2.8791 . 1_654 no
    H14 H22C 2.8675 . 1_654 no
    H14 H23A 3.3818 . 1_654 no
    H15 Cl1 2.9475 . 2_556 no
    H15 Cl3 3.1825 . 2_556 no
    H15 C14 3.2562 . 2_656 no
    H15 C15 3.3697 . 2_656 no
    H15 H14 3.1470 . 2_656 no
    H15 H15 3.4444 . 2_656 no
    H22A Cl2 3.1499 . 2_557 no
    H22A O3 3.2379 . 2_457 no
    H22A C14 3.4349 . 1_456 no
    H22A C21 3.3328 . 2_457 no
    H22A C22 3.5069 . 2_457 no
    H22A H1 2.5356 . 2_457 no
    H22A H13 3.2521 . 1_456 no
    H22A H14 2.8791 . 1_456 no
    H22A H22A 3.3440 . 2_457 no
    H22A H22B 2.9030 . 2_457 no
    H22B O3 2.5561 . 2_457 no
    H22B C21 3.3030 . 2_457 no
    H22B C22 3.4792 . 2_457 no
    H22B C23 3.0754 . 1_455 no
    H22B H1 2.9587 . 2_457 no
    H22B H22A 2.9030 . 2_457 no
    H22B H22B 3.2856 . 2_457 no
    H22B H23B 2.7957 . 1_455 no
    H22B H23C 2.4914 . 1_455 no
    H22B H41A 3.4733 . 2_467 no
    H22C Cl3 2.9685 . 2_457 no
    H22C C13 3.0812 . 1_456 no
    H22C C14 3.0215 . 1_456 no
    H22C C23 3.4270 . 1_455 no
    H22C C41 3.1160 . 2_467 no
    H22C H13 2.9099 . 1_456 no
    H22C H14 2.8675 . 1_456 no
    H22C H23A 3.5648 . 1_455 no
    H22C H23B 3.2169 . 1_455 no
    H22C H23C 2.9647 . 1_455 no
    H22C H41A 2.3690 . 2_467 no
    H22C H41B 3.3694 . 2_467 no
    H22C H41C 3.1940 . 2_467 no
    H23A Cl2 3.5919 . 2_557 no
    H23A Cl3 3.1320 . 2_557 no
    H23A C13 3.3162 . 1_456 no
    H23A C41 3.4958 . 2_567 no
    H23A H13 2.5762 . 1_456 no
    H23A H14 3.3818 . 1_456 no
    H23A H22C 3.5648 . 1_655 no
    H23A H41A 3.5024 . 2_567 no
    H23A H41B 2.7087 . 2_567 no
    H23B C22 3.4086 . 1_655 no
    H23B C41 3.1304 . 2_567 no
    H23B H22B 2.7957 . 1_655 no
    H23B H22C 3.2169 . 1_655 no
    H23B H23C 3.3169 . 2_557 no
    H23B H41A 3.2986 . 2_567 no
    H23B H41B 2.5342 . 2_567 no
    H23B H41C 3.0848 . 2_567 no
    H23C Cl2 3.5506 . 2_557 no
    H23C Cl3 3.3025 . 2_557 no
    H23C O3 2.5118 . 2_557 no
    H23C C22 3.1561 . 1_655 no
    H23C C23 2.8923 . 2_557 no
    H23C H22B 2.4914 . 1_655 no
    H23C H22C 2.9647 . 1_655 no
    H23C H23B 3.3169 . 2_557 no
    H23C H23C 2.4340 . 2_557 no
    H23C H41B 3.5922 . 2_567 no
    H41A Cl3 3.5133 . 1_565 no
    H41A O2 3.1263 . 2_467 no
    H41A C12 3.2550 . 2_566 no
    H41A C13 3.1795 . 2_566 no
    H41A C22 3.0891 . 2_467 no
    H41A H13 3.2147 . 2_566 no
    H41A H22B 3.4733 . 2_467 no
    H41A H22C 2.3690 . 2_467 no
    H41A H23A 3.5024 . 2_567 no
    H41A H23B 3.2986 . 2_567 no
    H41B C3 3.2191 . 2_567 no
    H41B C23 3.0520 . 2_567 no
    H41B H3 3.0192 . 2_567 no
    H41B H11 3.2889 . 2_666 no
    H41B H13 3.1965 . 2_666 no
    H41B H22C 3.3694 . 2_467 no
    H41B H23A 2.7087 . 2_567 no
    H41B H23B 2.5342 . 2_567 no
    H41B H23C 3.5922 . 2_567 no
    H41C O2 3.1164 . 2_467 no
    H41C C22 3.5326 . 2_467 no
    H41C H3 3.2938 . 2_467 no
    H41C H11 2.9130 . 1_456 no
    H41C H22C 3.1940 . 2_467 no
    H41C H23B 3.0848 . 2_567 no
loop_
    _geom_angle_atom_site_label_1
    _geom_angle_atom_site_label_2
    _geom_angle_atom_site_label_3
    _geom_angle_site_symmetry_1
    _geom_angle_site_symmetry_2
    _geom_angle_site_symmetry_3
    _geom_angle
    _geom_angle_publ_flag
    Cl1 Sn1 Cl2 . . . 175.84(3) no
    Cl1 Sn1 Cl3 . . . 91.63(4) no
    Cl1 Sn1 O1 . . . 89.63(10) no
    Cl1 Sn1 N1 . . . 88.80(9) no
    Cl1 Sn1 N2 . . . 87.42(10) no
    Cl2 Sn1 Cl3 . . . 91.91(5) no
    Cl2 Sn1 O1 . . . 91.92(10) no
    Cl2 Sn1 N1 . . . 87.40(9) no
    Cl2 Sn1 N2 . . . 90.04(10) no
    Cl3 Sn1 O1 . . . 99.80(8) no
    Cl3 Sn1 N1 . . . 172.30(8) no
    Cl3 Sn1 N2 . . . 96.15(9) no
    O1 Sn1 N1 . . . 87.89(11) no
    O1 Sn1 N2 . . . 163.86(10) no
    N1 Sn1 N2 . . . 76.19(11) no
    Sn1 O1 C1 . . . 128.15(19) no
    C21 O2 C22 . . . 111.3(3) no
    C21 O3 C23 . . . 114.7(3) no
    Sn1 N1 C7 . . . 123.33(19) no
    Sn1 N1 C8 . . . 114.4(3) no
    C7 N1 C8 . . . 122.0(3) no
    Sn1 N2 C15 . . . 124.7(2) no
    Sn1 N2 C16 . . . 114.7(3) no
    C15 N2 C16 . . . 120.5(3) no
    O1 C1 C2 . . . 116.5(3) no
    O1 C1 C6 . . . 124.9(3) no
    C2 C1 C6 . . . 118.6(3) no
    C1 C2 C3 . . . 119.8(3) no
    C1 C2 C21 . . . 117.3(3) no
    C3 C2 C21 . . . 122.9(3) no
    C2 C3 C4 . . . 122.7(3) no
    C3 C4 C5 . . . 117.4(4) no
    C3 C4 C41 . . . 120.3(3) no
    C5 C4 C41 . . . 122.2(3) no
    C4 C5 C6 . . . 122.2(3) no
    C1 C6 C5 . . . 119.4(3) no
    C1 C6 C7 . . . 125.2(4) no
    C5 C6 C7 . . . 115.5(3) no
    N1 C7 C6 . . . 127.1(3) no
    N1 C8 C9 . . . 125.4(4) no
    N1 C8 C16 . . . 115.5(3) no
    C9 C8 C16 . . . 119.1(3) no
    C8 C9 C10 . . . 120.5(4) no
    C9 C10 C11 . . . 120.9(3) no
    C10 C11 C12 . . . 120.5(3) no
    C11 C12 C13 . . . 124.0(3) no
    C11 C12 C16 . . . 118.8(4) no
    C13 C12 C16 . . . 117.2(3) no
    C12 C13 C14 . . . 120.5(4) no
    C13 C14 C15 . . . 119.1(4) no
    N2 C15 C14 . . . 121.9(3) no
    N2 C16 C8 . . . 119.1(3) no
    N2 C16 C12 . . . 120.7(4) no
    C8 C16 C12 . . . 120.3(3) no
    O2 C21 O3 . . . 112.4(3) no
    O2 C21 C2 . . . 108.0(3) no
    O3 C21 C2 . . . 113.1(3) no
    C2 C3 H3 . . . 119.462 no
    C4 C3 H3 . . . 117.886 no
    C4 C5 H5 . . . 117.907 no
    C6 C5 H5 . . . 119.889 no
    N1 C7 H7 . . . 119.449 no
    C6 C7 H7 . . . 113.472 no
    C8 C9 H9 . . . 122.470 no
    C10 C9 H9 . . . 116.978 no
    C9 C10 H10 . . . 116.927 no
    C11 C10 H10 . . . 122.110 no
    C10 C11 H11 . . . 121.166 no
    C12 C11 H11 . . . 118.342 no
    C12 C13 H13 . . . 115.150 no
    C14 C13 H13 . . . 124.102 no
    C13 C14 H14 . . . 121.206 no
    C15 C14 H14 . . . 119.693 no
    N2 C15 H15 . . . 118.475 no
    C14 C15 H15 . . . 119.436 no
    O2 C21 H1 . . . 110.026 no
    O3 C21 H1 . . . 104.487 no
    C2 C21 H1 . . . 108.782 no
    O2 C22 H22A . . . 109.469 no
    O2 C22 H22B . . . 109.470 no
    O2 C22 H22C . . . 109.471 no
    H22A C22 H22B . . . 109.473 no
    H22A C22 H22C . . . 109.468 no
    H22B C22 H22C . . . 109.476 no
    O3 C23 H23A . . . 109.471 no
    O3 C23 H23B . . . 109.472 no
    O3 C23 H23C . . . 109.474 no
    H23A C23 H23B . . . 109.469 no
    H23A C23 H23C . . . 109.474 no
    H23B C23 H23C . . . 109.469 no
    C4 C41 H41A . . . 109.468 no
    C4 C41 H41B . . . 109.471 no
    C4 C41 H41C . . . 109.471 no
    H41A C41 H41B . . . 109.469 no
    H41A C41 H41C . . . 109.478 no
    H41B C41 H41C . . . 109.469 no
loop_
    _geom_torsion_atom_site_label_1
    _geom_torsion_atom_site_label_2
    _geom_torsion_atom_site_label_3
    _geom_torsion_atom_site_label_4
    _geom_torsion_site_symmetry_1
    _geom_torsion_site_symmetry_2
    _geom_torsion_site_symmetry_3
    _geom_torsion_site_symmetry_4
    _geom_torsion
    _geom_torsion_publ_flag
    Cl1 Sn1 O1 C1 . . . . -109.7(2) no
    Cl1 Sn1 N1 C7 . . . . 102.3(2) no
    Cl1 Sn1 N1 C8 . . . . -84.36(17) no
    Cl1 Sn1 N2 C15 . . . . -90.7(3) no
    Cl1 Sn1 N2 C16 . . . . 85.53(18) no
    Cl2 Sn1 O1 C1 . . . . 66.5(2) no
    Cl2 Sn1 N1 C7 . . . . -79.4(2) no
    Cl2 Sn1 N1 C8 . . . . 93.95(17) no
    Cl2 Sn1 N2 C15 . . . . 92.6(3) no
    Cl2 Sn1 N2 C16 . . . . -91.18(19) no
    Cl3 Sn1 O1 C1 . . . . 158.73(18) no
    Cl3 Sn1 N2 C15 . . . . 0.7(3) no
    Cl3 Sn1 N2 C16 . . . . 176.89(18) no
    O1 Sn1 N1 C7 . . . . 12.7(2) no
    O1 Sn1 N1 C8 . . . . -174.03(19) no
    N1 Sn1 O1 C1 . . . . -20.9(2) no
    N1 Sn1 N2 C15 . . . . 179.9(3) no
    N1 Sn1 N2 C16 . . . . -3.87(18) no
    N2 Sn1 N1 C7 . . . . -170.0(3) no
    N2 Sn1 N1 C8 . . . . 3.27(17) no
    Sn1 O1 C1 C2 . . . . -162.50(17) no
    Sn1 O1 C1 C6 . . . . 21.2(5) no
    C22 O2 C21 O3 . . . . -63.5(4) no
    C22 O2 C21 C2 . . . . 171.0(3) no
    C23 O3 C21 O2 . . . . -66.9(3) no
    C23 O3 C21 C2 . . . . 55.7(4) no
    Sn1 N1 C7 C6 . . . . -4.5(5) no
    Sn1 N1 C8 C9 . . . . 176.4(3) no
    Sn1 N1 C8 C16 . . . . -2.3(4) no
    C7 N1 C8 C9 . . . . -10.2(5) no
    C7 N1 C8 C16 . . . . 171.1(3) no
    C8 N1 C7 C6 . . . . -177.3(3) no
    Sn1 N2 C15 C14 . . . . 177.3(2) no
    Sn1 N2 C16 C8 . . . . 4.0(4) no
    Sn1 N2 C16 C12 . . . . -176.08(19) no
    C15 N2 C16 C8 . . . . -179.6(3) no
    C15 N2 C16 C12 . . . . 0.3(5) no
    C16 N2 C15 C14 . . . . 1.3(6) no
    O1 C1 C2 C3 . . . . -175.3(3) no
    O1 C1 C2 C21 . . . . 3.3(4) no
    O1 C1 C6 C5 . . . . 173.9(3) no
    O1 C1 C6 C7 . . . . -5.4(5) no
    C2 C1 C6 C5 . . . . -2.3(5) no
    C2 C1 C6 C7 . . . . 178.3(3) no
    C6 C1 C2 C3 . . . . 1.3(5) no
    C6 C1 C2 C21 . . . . 179.8(3) no
    C1 C2 C3 C4 . . . . 0.3(5) no
    C1 C2 C21 O2 . . . . -167.6(3) no
    C1 C2 C21 O3 . . . . 67.5(4) no
    C3 C2 C21 O2 . . . . 10.9(5) no
    C3 C2 C21 O3 . . . . -114.1(4) no
    C21 C2 C3 C4 . . . . -178.1(3) no
    C2 C3 C4 C5 . . . . -0.8(5) no
    C2 C3 C4 C41 . . . . 178.8(3) no
    C3 C4 C5 C6 . . . . -0.2(5) no
    C41 C4 C5 C6 . . . . -179.9(3) no
    C4 C5 C6 C1 . . . . 1.8(5) no
    C4 C5 C6 C7 . . . . -178.8(3) no
    C1 C6 C7 N1 . . . . -2.7(6) no
    C5 C6 C7 N1 . . . . 177.9(3) no
    N1 C8 C9 C10 . . . . -177.8(3) no
    N1 C8 C16 N2 . . . . -1.1(5) no
    N1 C8 C16 C12 . . . . 179.0(3) no
    C9 C8 C16 N2 . . . . -179.9(3) no
    C9 C8 C16 C12 . . . . 0.2(5) no
    C16 C8 C9 C10 . . . . 0.8(5) no
    C8 C9 C10 C11 . . . . -0.6(6) no
    C9 C10 C11 C12 . . . . -0.7(6) no
    C10 C11 C12 C13 . . . . -178.8(3) no
    C10 C11 C12 C16 . . . . 1.7(6) no
    C11 C12 C13 C14 . . . . -179.6(4) no
    C11 C12 C16 N2 . . . . 178.7(3) no
    C11 C12 C16 C8 . . . . -1.4(5) no
    C13 C12 C16 N2 . . . . -0.9(5) no
    C13 C12 C16 C8 . . . . 179.0(3) no
    C16 C12 C13 C14 . . . . -0.1(6) no
    C12 C13 C14 C15 . . . . 1.6(6) no
    C13 C14 C15 N2 . . . . -2.2(6) no
