# Supplementary material for: Trichlorido{2-dimeth­oxy­methyl-4-methyl-6-[(quinolin-8-yl)imino­meth­yl]phenolato-κ3 N,N′,O 1}tin(IV)
Source: Acta Crystallogr Sect E Struct Rep Online. 2012 Jan 31;68(Pt 2):m208. doi: 10.1107/S1600536812002528 (PMC3274925; doi:10.1107/S1600536812002528)
Supplement: Supplementary file 2 [file e-68-0m208-Isup2.hkl]

# 
# h,k,l, Fc-squared, Fo-squared, sigma(Fo-squared) and status flag 
# 
data_I
_shelx_title ' Q100119_ichikawa_a4' 
_shelx_refln_list_code          4 
_shelx_F_calc_maximum      241.58 
_exptl_crystal_F_000       556.00 
_reflns_d_resolution_high  0.7093 
 
loop_ 
 _symmetry_equiv_pos_as_xyz 
 'x, y, z' 
 '-x, -y, -z' 
 
_cell_length_a     7.2125 
_cell_length_b    11.7856 
_cell_length_c    13.1967 
_cell_angle_alpha  72.300 
_cell_angle_beta   79.102 
_cell_angle_gamma  89.892 
 
_shelx_F_squared_multiplier     1.000 
 
loop_ 
 _refln_index_h 
 _refln_index_k 
 _refln_index_l 
 _refln_F_squared_calc 
 _refln_F_squared_meas 
 _refln_F_squared_sigma 
 _refln_observed_status 
   2   0   0     4347.90     4532.29     40.04 o 
   3   0   0       37.00       38.26      1.86 o 
   4   0   0       77.29       87.50      3.95 o 
   5   0   0     1159.59     1374.20     22.10 o 
   6   0   0       19.97        5.54      2.01 o 
   7   0   0      324.48      316.94     22.05 o 
   8   0   0      356.56      384.08     23.71 o 
   9   0   0        2.31        8.37      6.11 o 
  -9   1   0      207.07      172.55     35.71 o 
  -8   1   0      575.01      526.08     36.13 o 
  -7   1   0       96.44       97.24      7.81 o 
  -6   1   0        0.27       13.09      4.52 o 
  -5   1   0      384.68      376.37     13.11 o 
  -4   1   0     8656.73     9102.70     80.71 o 
  -3   1   0     7417.44     7786.93     68.66 o 
  -2   1   0      420.07      358.46      5.35 o 
  -1   1   0     3498.75     3510.40     39.37 o 
   1   1   0        3.23        0.68      0.57 o 
   2   1   0      754.88      626.33      7.99 o 
   3   1   0        6.19       17.50      1.30 o 
   4   1   0     5896.71     6066.66     65.16 o 
   5   1   0      952.45      911.51     14.89 o 
   6   1   0      404.67      402.59     33.54 o 
   7   1   0       78.97       79.11      9.26 o 
   8   1   0      185.61      201.50     14.81 o 
   9   1   0      143.41      124.69     11.81 o 
  -9   2   0        8.39        7.16      3.23 o 
  -8   2   0      208.87      241.66     13.81 o 
  -7   2   0      483.07      458.36     27.61 o 
  -6   2   0     1255.81     1415.72     36.93 o 
  -5   2   0     6338.25     7051.29     64.81 o 
  -4   2   0     9940.60     9770.92     86.38 o 
  -3   2   0     4532.97     4235.29     38.55 o 
  -2   2   0        0.67        1.18      0.81 o 
  -1   2   0       84.82       76.97      2.33 o 
   0   2   0     4531.05     4928.58     42.98 o 
   1   2   0     1683.31     1692.01     16.12 o 
   2   2   0     1007.63      892.76      9.69 o 
   3   2   0      147.59      149.08      5.04 o 
   4   2   0      622.05      547.33      9.68 o 
   5   2   0       28.56       40.36      3.28 o 
   6   2   0      206.21      188.94      9.96 o 
   7   2   0      932.31      947.85     21.08 o 
   8   2   0     1791.18     2015.77     76.16 o 
   9   2   0      706.74      708.01     47.48 o 
  -9   3   0      254.83      197.26     28.70 o 
  -8   3   0     1605.41     1730.94     36.22 o 
  -7   3   0     1471.31     1475.81     84.76 o 
  -6   3   0       18.67       17.32      2.84 o 
  -5   3   0      568.44      509.22     12.68 o 
  -4   3   0       64.46       46.56      2.57 o 
  -3   3   0       63.48       74.23      3.88 o 
  -2   3   0      855.67      897.24      9.69 o 
  -1   3   0       42.98       44.60      2.72 o 
   0   3   0    21667.11    21468.37    184.09 o 
   1   3   0     3876.40     3901.57     35.30 o 
   2   3   0      543.49      568.39      9.94 o 
   3   3   0      413.34      487.64      6.88 o 
   4   3   0     3119.41     2749.06     31.64 o 
   5   3   0     5447.42     5469.37     64.01 o 
   6   3   0     2575.53     2749.93     36.18 o 
   7   3   0      197.15      174.31     13.90 o 
   8   3   0      268.71      273.25     25.97 o 
   9   3   0       26.38       33.71     12.75 o 
  -9   4   0      523.08      405.36     61.23 o 
  -8   4   0      586.27      496.51     73.20 o 
  -7   4   0      583.81      481.57     22.81 o 
  -6   4   0        5.03        8.69      2.52 o 
  -5   4   0      388.64      412.52      8.07 o 
  -4   4   0     5501.81     5702.18     52.31 o 
  -3   4   0     2074.84     2014.38     20.74 o 
  -2   4   0     1179.94     1371.41     14.74 o 
  -1   4   0      205.11      212.49      3.93 o 
   0   4   0      104.74       83.47      3.21 o 
   1   4   0     2230.13     2277.93     33.36 o 
   2   4   0    10671.91    11988.34    105.34 o 
   3   4   0      798.31      791.77     15.28 o 
   4   4   0     6386.26     6419.46     59.18 o 
   5   4   0     1966.24     1885.42     38.34 o 
   6   4   0      725.27      836.63     20.51 o 
   7   4   0        0.80        3.58      4.38 o 
   8   4   0       80.91       85.58      7.91 o 
   9   4   0      290.34      314.57     18.25 o 
  -8   5   0      248.80      200.88     30.16 o 
  -7   5   0      379.97      353.79     42.52 o 
  -6   5   0      138.59      143.82      7.68 o 
  -5   5   0     1198.52     1306.49     17.96 o 
  -4   5   0      206.51      214.52      9.48 o 
  -3   5   0      393.09      372.09      9.73 o 
  -2   5   0      459.15      401.92      6.42 o 
  -1   5   0      425.17      427.38      6.06 o 
   0   5   0     8373.77     8337.33     73.66 o 
   1   5   0    16117.86    16084.25    140.17 o 
   2   5   0     1521.38     1354.00     16.37 o 
   3   5   0     1846.55     1912.55     30.33 o 
   4   5   0      228.14      253.12      8.49 o 
   5   5   0      171.93      153.94     10.75 o 
   6   5   0      102.36       85.32      7.44 o 
   7   5   0      137.72      138.19     10.91 o 
   8   5   0      499.42      421.08     41.50 o 
   9   5   0      193.78      229.36     15.45 o 
  -6   6   0        0.83        6.79      2.63 o 
  -5   6   0       29.26       42.00      3.73 o 
  -4   6   0      310.61      265.05      8.57 o 
  -3   6   0     2292.38     2032.64     20.99 o 
  -2   6   0     4696.43     4653.26     42.98 o 
  -1   6   0     2506.07     2600.26     25.32 o 
   0   6   0     3863.68     3903.98     36.68 o 
   1   6   0     1999.73     1684.36     19.44 o 
   2   6   0        6.54        3.48      1.10 o 
   3   6   0      625.64      577.18     12.22 o 
   4   6   0     1093.57      998.71     15.06 o 
   5   6   0     2348.99     2372.28     34.08 o 
   6   6   0      803.64      817.37     25.68 o 
   7   6   0      159.63      155.20      9.97 o 
   8   6   0       14.82       25.24      6.16 o 
  -6   7   0      179.48      160.49     17.92 o 
  -5   7   0      880.76      877.85     18.13 o 
  -4   7   0     4264.17     4293.27     62.61 o 
  -3   7   0     6237.21     6115.19     58.24 o 
  -2   7   0     2974.36     3026.15     29.92 o 
  -1   7   0      597.09      614.83      8.22 o 
   0   7   0      472.60      497.68     14.66 o 
   1   7   0     1805.33     1708.25     20.79 o 
   2   7   0     2735.90     2810.99     32.70 o 
   3   7   0       24.18       55.44      4.27 o 
   4   7   0      686.02      782.32     14.38 o 
   5   7   0      335.53      368.08     15.52 o 
   6   7   0      111.49      119.83      7.99 o 
   7   7   0        2.50        4.74      3.40 o 
   8   7   0      183.87      173.95     14.50 o 
  -6   8   0      561.76      529.26     33.10 o 
  -5   8   0      611.56      567.86     18.80 o 
  -4   8   0       99.26       87.12     11.71 o 
  -3   8   0       28.71       32.04      4.94 o 
  -2   8   0      369.18      385.00      9.98 o 
  -1   8   0        3.09       36.18      2.72 o 
   0   8   0     2764.20     2820.91     30.33 o 
   1   8   0     4338.71     4312.81     45.27 o 
   2   8   0     1114.53     1128.01     18.68 o 
   3   8   0      561.95      569.31     17.86 o 
   4   8   0       23.17       23.25      4.66 o 
   5   8   0      928.76      869.61     18.33 o 
   6   8   0      679.08      549.44     28.39 o 
   7   8   0      185.73      158.59     10.04 o 
   8   8   0      262.42      245.64     19.60 o 
  -6   9   0       38.64       40.25      5.26 o 
  -5   9   0       14.21       22.15      5.94 o 
  -4   9   0      862.36      923.83     24.15 o 
  -3   9   0     4703.05     4951.63     58.11 o 
  -2   9   0      160.70      202.62     10.73 o 
  -1   9   0      528.03      563.06     12.68 o 
   0   9   0        2.13        9.87      4.38 o 
   1   9   0      325.97      291.42     10.23 o 
   2   9   0      185.28      187.06     11.89 o 
   3   9   0        1.39        3.50      1.16 o 
   4   9   0     1295.33     1268.99     31.77 o 
   5   9   0     1074.31     1168.02     26.20 o 
   6   9   0      413.49      372.27     29.17 o 
   7   9   0       84.56      104.87      9.55 o 
  -6  10   0      263.51      272.82     32.82 o 
  -5  10   0      298.44      276.16     14.71 o 
  -4  10   0      707.88      740.73     24.91 o 
  -3  10   0     1567.49     1547.31     26.32 o 
  -2  10   0     2721.64     2650.01     35.26 o 
  -1  10   0      949.45      839.30     20.81 o 
   0  10   0     1096.84     1130.76     22.56 o 
   1  10   0     2732.91     2745.10     40.59 o 
   2  10   0     2467.16     2615.44     38.42 o 
   3  10   0     1060.76     1095.81     27.57 o 
   4  10   0      286.86      278.20     20.24 o 
   5  10   0       76.55       74.30      7.70 o 
   6  10   0       76.51       47.56      5.35 o 
   7  10   0       30.06        6.97      3.21 o 
  -6  11   0      520.46      404.36     76.11 o 
  -5  11   0      176.77      169.37     11.22 o 
  -4  11   0      106.34      111.57      9.88 o 
  -3  11   0      254.02      257.89     22.92 o 
  -2  11   0      535.76      572.10     15.39 o 
  -1  11   0      378.92      400.42     18.23 o 
   0  11   0      482.99      541.62     44.44 o 
   1  11   0     1042.05     1079.32     24.14 o 
   2  11   0      237.57      220.98     16.91 o 
   3  11   0       40.98       49.08      7.52 o 
   4  11   0       14.92        5.28      4.92 o 
   5  11   0      319.59      306.16     43.60 o 
   6  11   0      224.55      194.71     16.75 o 
  -6  12   0       24.33       33.74     10.02 o 
  -5  12   0       68.05       41.17      6.90 o 
  -4  12   0      200.09      174.81     11.96 o 
  -3  12   0     2389.54     2401.34     43.80 o 
  -2  12   0      956.76      940.15     30.17 o 
  -1  12   0      517.93      511.12     18.47 o 
   0  12   0        2.42        7.87      4.05 o 
   1  12   0      182.45      195.44      9.39 o 
   2  12   0      991.57      953.84     37.43 o 
   3  12   0      204.25      200.52     10.08 o 
   4  12   0      116.58       88.12      9.43 o 
   5  12   0      380.85      390.93     84.86 o 
   6  12   0      199.46      120.16     26.65 o 
  -6  13   0      234.50      144.04     31.95 o 
  -5  13   0      297.68      237.72     15.43 o 
  -4  13   0      171.66      143.12     12.73 o 
  -3  13   0      117.88       96.59      8.77 o 
  -2  13   0       55.77       56.31      8.60 o 
  -1  13   0       28.22       36.55     14.71 o 
   0  13   0       95.51      107.86      8.28 o 
   1  13   0      782.09      770.86     49.47 o 
   2  13   0      726.61      740.21     27.27 o 
   3  13   0     1080.63     1218.29     33.56 o 
   4  13   0      367.48      448.71     24.94 o 
   5  13   0       75.93       68.10      9.11 o 
  -5  14   0        0.22       15.71      6.30 o 
  -4  14   0        0.33        5.74      6.81 o 
  -3  14   0      288.30      267.38     29.21 o 
  -2  14   0      980.41     1111.49     48.65 o 
  -1  14   0      408.54      473.44     24.86 o 
   0  14   0      782.00      876.04     28.63 o 
   1  14   0      434.99      409.17     32.95 o 
   2  14   0       16.53       11.21      3.93 o 
   3  14   0        7.26        1.49      6.97 o 
   4  14   0        0.64       -4.16      4.16 o 
  -3  15   0      621.92      552.81     63.32 o 
  -2  15   0      464.96      445.22     41.50 o 
  -1  15   0      386.45      399.45     22.29 o 
   0  15   0      142.20      154.89     14.11 o 
   1  15   0       40.67       12.87      5.93 o 
   2  15   0      304.53      233.82     21.91 o 
  -1 -15   1      143.54      154.59     12.18 o 
   0 -15   1      390.49      423.66     28.52 o 
   1 -15   1     1140.84     1363.74     93.61 o 
   2 -15   1     1172.16     1406.62    116.14 o 
   3 -15   1      285.49      236.41     44.34 o 
  -3 -14   1      392.78      452.11     68.22 o 
  -2 -14   1      878.61      863.71     44.84 o 
  -1 -14   1      173.98      167.69     13.23 o 
   0 -14   1      201.55      237.13     14.10 o 
   1 -14   1      213.88      237.74     14.58 o 
   2 -14   1      217.70      234.00     25.66 o 
   3 -14   1        1.98        5.63      3.27 o 
   4 -14   1       11.98        6.81      4.60 o 
  -4 -13   1      598.15      614.52     39.97 o 
  -3 -13   1      590.37      530.56     36.57 o 
  -2 -13   1     1563.87     1796.48     37.64 o 
  -1 -13   1      513.96      564.82     19.22 o 
   0 -13   1        7.26        3.93      5.23 o 
   1 -13   1       30.20       16.06      5.62 o 
   2 -13   1      529.77      509.94     33.63 o 
   3 -13   1      130.14      111.69     14.04 o 
   4 -13   1       49.06       48.07     10.98 o 
   5 -13   1      158.89      126.45     29.02 o 
  -5 -12   1      287.00      327.14     49.36 o 
  -4 -12   1       49.51       26.00     13.41 o 
  -3 -12   1        7.44        9.31      2.93 o 
  -2 -12   1        0.28        1.65      2.22 o 
  -1 -12   1       37.65       47.09      4.98 o 
   0 -12   1      150.92      152.63     14.41 o 
   1 -12   1      802.34      814.86     25.64 o 
   2 -12   1     1830.05     1912.68     65.33 o 
   3 -12   1      384.04      381.08     25.70 o 
   4 -12   1       19.38       25.22      6.37 o 
   5 -12   1      251.90      247.39     24.25 o 
   6 -12   1      379.44      374.51     35.78 o 
  -6 -11   1      418.25      428.77     25.47 o 
  -5 -11   1      115.87       72.66     11.06 o 
  -4 -11   1       38.24       30.03      5.38 o 
  -3 -11   1      218.06      229.00     12.07 o 
  -2 -11   1     1393.23     1465.09     28.61 o 
  -1 -11   1      568.93      580.20     39.00 o 
   0 -11   1        0.93        3.20      2.19 o 
   1 -11   1        6.42        7.06      3.01 o 
   2 -11   1      382.30      358.30     23.73 o 
   3 -11   1     1529.14     1526.10     47.65 o 
   4 -11   1      400.92      431.19     20.85 o 
   5 -11   1      642.09      728.69     76.93 o 
   6 -11   1     1539.47     1700.55     56.04 o 
  -7 -10   1       77.04       71.28     12.86 o 
  -6 -10   1      125.91      134.24     12.31 o 
  -5 -10   1      137.65      126.17      8.81 o 
  -4 -10   1       66.29       88.81      7.31 o 
  -3 -10   1      500.19      410.59     18.67 o 
  -2 -10   1      423.70      409.93     20.98 o 
  -1 -10   1       24.22       23.09      6.08 o 
   0 -10   1      564.97      483.51     15.50 o 
   1 -10   1        6.93       20.96      4.21 o 
   2 -10   1     3580.62     3612.72     45.94 o 
   3 -10   1      912.59      913.22     30.60 o 
   4 -10   1      881.72      855.85     24.52 o 
   5 -10   1      247.26      263.72     14.25 o 
   6 -10   1       91.71       82.96     10.94 o 
  -7  -9   1      177.09      149.64     15.43 o 
  -6  -9   1      687.06      710.18     39.21 o 
  -5  -9   1       97.64       85.51      6.48 o 
  -4  -9   1       53.44       48.61      4.72 o 
  -3  -9   1      527.14      474.53     16.19 o 
  -2  -9   1     1617.04     1401.58     23.76 o 
  -1  -9   1     2180.17     2027.87     24.46 o 
   0  -9   1     2712.57     2720.36     35.66 o 
   1  -9   1     4021.10     4153.27     49.58 o 
   2  -9   1     1336.15     1331.24     26.07 o 
   3  -9   1      515.20      507.67     27.28 o 
   4  -9   1       17.73       14.38      3.74 o 
   5  -9   1        0.97       -2.28      3.69 o 
   6  -9   1      961.64      931.54     27.28 o 
  -8  -8   1       16.93       15.27      5.97 o 
  -7  -8   1       68.38       33.11      4.75 o 
  -6  -8   1       85.58       44.30      4.68 o 
  -5  -8   1        0.37        0.29      2.42 o 
  -4  -8   1      282.07      318.31     10.44 o 
  -3  -8   1     1491.64     1459.73     25.76 o 
  -2  -8   1     3713.23     3690.68     39.65 o 
  -1  -8   1     5070.33     5051.12     50.49 o 
   0  -8   1      484.14      498.88     10.22 o 
   1  -8   1      227.08      205.52      7.49 o 
   2  -8   1      138.65      136.55      5.88 o 
   3  -8   1     1718.39     1636.13     22.64 o 
   4  -8   1     1149.85     1159.97     30.61 o 
   5  -8   1      423.50      429.27     16.93 o 
   6  -8   1      774.87      750.69     33.96 o 
  -8  -7   1       40.81       37.06      8.69 o 
  -7  -7   1      199.04      225.56     12.32 o 
  -6  -7   1      880.13      953.52     20.72 o 
  -5  -7   1     3013.03     3058.56     49.74 o 
  -4  -7   1      998.64     1010.97     17.02 o 
  -3  -7   1      334.36      392.11     12.42 o 
  -2  -7   1      111.14      126.83      9.40 o 
  -1  -7   1       47.45       50.56      3.57 o 
   0  -7   1      722.81      769.09     11.60 o 
   1  -7   1        3.94       34.81      2.52 o 
   2  -7   1     2162.57     2371.44     27.48 o 
   3  -7   1     2729.42     2847.11     28.92 o 
   4  -7   1       70.11       74.80      3.65 o 
   5  -7   1       58.40       44.81      5.89 o 
   6  -7   1      117.85      132.21     14.64 o 
  -8  -6   1      332.16      288.57     28.64 o 
  -7  -6   1      493.66      425.58     20.90 o 
  -6  -6   1      903.99      944.78     29.04 o 
  -5  -6   1      779.26      721.73     15.18 o 
  -4  -6   1        9.01       11.32      3.98 o 
  -3  -6   1       41.71       58.24      3.63 o 
  -2  -6   1     2670.53     2846.54     30.81 o 
  -1  -6   1     4136.47     3907.53     37.38 o 
   0  -6   1     2939.05     3152.04     31.26 o 
   1  -6   1      255.75      384.34      6.53 o 
   2  -6   1       26.93       81.01      5.47 o 
   3  -6   1        5.52       35.82      2.08 o 
   4  -6   1      912.12      804.77     13.26 o 
   5  -6   1       93.25       89.85      4.77 o 
   6  -6   1     2704.08     2700.42     34.01 o 
  -9  -5   1      498.62      623.35     33.44 o 
  -8  -5   1      138.36      113.48      9.85 o 
  -7  -5   1       53.03       34.55      7.86 o 
  -6  -5   1        6.56        3.59      2.83 o 
  -5  -5   1      542.68      548.62     31.60 o 
  -4  -5   1      731.52      776.97     18.81 o 
  -3  -5   1      648.49      878.15     13.99 o 
  -2  -5   1     1277.15     1324.12     17.16 o 
  -1  -5   1    10915.01    11447.29    101.00 o 
   0  -5   1      256.33      321.27      9.00 o 
   1  -5   1       81.10       79.40      3.85 o 
   2  -5   1     3056.53     3076.96     34.95 o 
   3  -5   1    11411.71    11543.83    149.51 o 
   4  -5   1     2147.66     1919.44     20.45 o 
   5  -5   1      715.73      777.41     18.69 o 
   6  -5   1      849.15      842.27     16.06 o 
   7  -5   1      150.51      137.87     14.12 o 
   8  -5   1      144.09      124.42     19.89 o 
  -9  -4   1       32.48       13.04      4.64 o 
  -8  -4   1       32.94       20.84      4.23 o 
  -7  -4   1      239.87      227.14     22.99 o 
  -6  -4   1       41.73       44.62      5.58 o 
  -5  -4   1     6197.66     6338.38     73.91 o 
  -4  -4   1      839.88      764.16     12.52 o 
  -3  -4   1       39.20       42.39      3.16 o 
  -2  -4   1     1333.31     1298.84     15.85 o 
  -1  -4   1      631.30      427.64      7.65 o 
   0  -4   1     4432.31     4113.73     37.79 o 
   1  -4   1      776.94      794.73      9.28 o 
   2  -4   1     2802.89     2853.76     27.58 o 
   3  -4   1     6115.27     5874.19     87.40 o 
   4  -4   1      734.87      737.53     10.75 o 
   5  -4   1       11.39        4.25      1.67 o 
   6  -4   1      168.81      168.64      8.64 o 
   7  -4   1      670.75      659.93     35.82 o 
   9  -4   1      203.69      151.36     23.93 o 
  -9  -3   1      434.44      535.08     42.18 o 
  -8  -3   1      758.13      804.12     29.09 o 
  -7  -3   1       54.79       33.27     17.17 o 
  -6  -3   1      828.78      835.90     21.55 o 
  -5  -3   1      501.30      424.73     13.47 o 
  -4  -3   1        0.29        7.00      1.96 o 
  -3  -3   1      199.53      188.10      5.28 o 
  -2  -3   1     5526.43     5370.20     56.63 o 
  -1  -3   1    24538.41    23255.66    200.07 o 
   0  -3   1     7637.21     7386.17     64.80 o 
   1  -3   1       83.23       66.62      4.06 o 
   2  -3   1      634.60      668.94      8.58 o 
   3  -3   1       95.06       98.13      3.68 o 
   4  -3   1     2253.40     2300.57     23.03 o 
   5  -3   1     1013.40     1190.85     16.79 o 
   6  -3   1     1320.14     1358.27     23.17 o 
   7  -3   1      996.86      941.30     27.67 o 
   8  -3   1       40.74       49.60     10.11 o 
   9  -3   1        3.60       -3.57      3.57 o 
  -9  -2   1      350.40      430.05     60.54 o 
  -8  -2   1       79.97       86.09      9.97 o 
  -7  -2   1       94.86       98.41      8.75 o 
  -6  -2   1      178.38      178.48     10.83 o 
  -5  -2   1     3081.54     3197.77     41.99 o 
  -4  -2   1     4273.90     4329.20     42.32 o 
  -3  -2   1      428.30      524.69      8.09 o 
  -2  -2   1      337.29      376.67      6.27 o 
  -1  -2   1     3545.45     3577.25     32.24 o 
   0  -2   1       10.07       26.18      1.41 o 
   1  -2   1      111.49       92.81      2.55 o 
   2  -2   1     1545.20     1552.78     15.32 o 
   3  -2   1    10946.30    11230.73     98.16 o 
   4  -2   1     4820.40     4867.94     58.24 o 
   5  -2   1      624.03      547.74     11.82 o 
   6  -2   1      271.35      266.31     11.13 o 
   7  -2   1        4.84        4.58      5.99 o 
   8  -2   1      429.28      449.16     14.61 o 
   9  -2   1       54.14       40.86      4.91 o 
  -9  -1   1       48.28       29.42      5.54 o 
  -8  -1   1        2.05        6.46      7.21 o 
  -7  -1   1      598.81      642.10     22.50 o 
  -6  -1   1      660.40      736.99     31.64 o 
  -5  -1   1     4460.33     4579.91     77.93 o 
  -4  -1   1     1413.68     1212.48     13.47 o 
  -3  -1   1       98.13      116.84      5.50 o 
  -2  -1   1      464.33      457.80      6.60 o 
  -1  -1   1     9746.85     9716.88     97.06 o 
   1  -1   1    26951.99    27194.93    232.13 o 
   2  -1   1      130.70      148.45      3.72 o 
   3  -1   1     2939.08     2618.96     28.91 o 
   4  -1   1        2.12       15.05      1.61 o 
   5  -1   1       17.26       25.23      2.12 o 
   6  -1   1      944.61      958.41     16.91 o 
   7  -1   1      704.45      652.87     15.69 o 
   8  -1   1     1271.45     1195.74     90.57 o 
   9  -1   1      120.20      138.05     13.57 o 
  10  -1   1       13.80        7.95      5.87 o 
  -9   0   1      972.71     1018.14     51.31 o 
  -8   0   1      288.73      287.97     27.41 o 
  -7   0   1        0.99       -1.99      3.06 o 
  -6   0   1       55.20       51.96      5.55 o 
  -5   0   1        0.06        0.33      0.78 o 
  -4   0   1      823.51      788.92     14.38 o 
  -3   0   1     3717.41     3835.48     40.45 o 
  -2   0   1     1606.93     1586.50     19.49 o 
  -1   0   1     3946.89     4082.17     39.41 o 
   1   0   1     3481.47     3443.08     30.12 o 
   2   0   1      191.40      190.61      3.02 o 
   3   0   1      231.37      128.22      3.61 o 
   4   0   1     4475.93     4217.67     46.37 o 
   5   0   1     2865.51     3042.33     35.38 o 
   6   0   1       14.99       17.50      2.62 o 
   7   0   1      386.52      390.82     17.37 o 
   8   0   1       14.08       14.76      4.74 o 
   9   0   1       16.03        2.36      2.29 o 
  10   0   1       58.61       25.12      6.56 o 
  -9   1   1      124.65       88.02     10.96 o 
  -8   1   1      141.39      129.74      9.27 o 
  -7   1   1      416.96      452.83     18.71 o 
  -6   1   1      923.39      960.53     22.30 o 
  -5   1   1     4178.34     4059.03     38.99 o 
  -4   1   1    14021.14    14136.78    123.59 o 
  -3   1   1     1564.45     1437.49     14.84 o 
  -2   1   1     2220.04     2479.25     26.31 o 
  -1   1   1     2979.35     3096.47     27.44 o 
   1   1   1    22429.28    22811.66    242.91 o 
   2   1   1       85.13       70.71      7.46 o 
   3   1   1     3701.56     3373.60     36.67 o 
   4   1   1     2808.18     2791.97     32.23 o 
   5   1   1      450.18      485.97     10.01 o 
   6   1   1        0.20        1.93      2.76 o 
   7   1   1      251.75      265.07     12.52 o 
   8   1   1     1329.56     1399.76     30.11 o 
   9   1   1      214.83      236.29     24.17 o 
  10   1   1       10.12       -3.97      3.97 o 
  -9   2   1      289.01      332.81     43.49 o 
  -8   2   1      476.47      529.52     22.29 o 
  -7   2   1      701.65      681.41     31.27 o 
  -6   2   1      450.71      466.27     13.23 o 
  -5   2   1     2678.89     2829.56     29.59 o 
  -4   2   1     2657.23     2890.62     28.48 o 
  -3   2   1      110.96      125.06      3.92 o 
  -2   2   1     1028.73      989.07     10.77 o 
  -1   2   1     4226.17     4430.20     38.96 o 
   0   2   1     7288.53     7247.33     98.33 o 
   1   2   1     6729.67     6663.59     67.23 o 
   2   2   1      105.00      157.16      5.00 o 
   3   2   1      226.88      317.36      7.54 o 
   4   2   1      659.30      537.70     11.58 o 
   5   2   1     1177.47     1285.00     18.45 o 
   6   2   1      767.91      865.73     17.80 o 
   7   2   1     1007.54     1046.85     22.00 o 
   8   2   1     1525.98     1767.54     55.74 o 
   9   2   1      506.84      606.43     41.57 o 
  -9   3   1      716.98      619.39     92.79 o 
  -8   3   1      809.10      818.40     29.63 o 
  -7   3   1      545.43      557.08     22.72 o 
  -6   3   1      108.60      128.87     13.00 o 
  -5   3   1      495.25      491.43     12.06 o 
  -4   3   1     3586.92     3717.82     35.30 o 
  -3   3   1     3253.43     3640.50     33.76 o 
  -2   3   1      258.18      179.96      3.30 o 
  -1   3   1     1208.98     1175.89     14.31 o 
   0   3   1      124.31      101.17      3.21 o 
   1   3   1       15.67       35.92      3.72 o 
   2   3   1      245.59      243.78      5.29 o 
   3   3   1     5482.01     5332.87     48.67 o 
   4   3   1     4675.78     4423.00     54.88 o 
   5   3   1     3031.21     3110.71     37.12 o 
   6   3   1      247.05      242.85     13.21 o 
   7   3   1      286.59      301.79     17.69 o 
   8   3   1      186.91      149.51     12.44 o 
   9   3   1        0.26        0.72      2.65 o 
  -9   4   1       73.33       52.89     11.46 o 
  -8   4   1        7.20       13.68      3.68 o 
  -7   4   1      211.70      227.63     15.20 o 
  -6   4   1        5.63       16.58      5.86 o 
  -5   4   1     1025.49     1144.22     16.82 o 
  -4   4   1     6951.81     7232.35    114.25 o 
  -3   4   1      702.04      673.41      9.17 o 
  -2   4   1        2.34        9.51      1.37 o 
  -1   4   1     1200.69     1104.04     14.91 o 
   0   4   1    17061.43    16447.10    164.28 o 
   1   4   1    11282.81    11425.54    100.32 o 
   2   4   1     3415.18     3773.41     40.80 o 
   3   4   1     4556.28     4707.27     44.06 o 
   4   4   1     4053.61     3852.60     37.72 o 
   5   4   1      535.39      505.36     11.55 o 
   6   4   1        0.33        4.19      3.66 o 
   7   4   1      400.34      374.28     16.40 o 
   8   4   1       88.39       82.05      6.25 o 
   9   4   1      368.72      313.97     38.33 o 
  -8   5   1     1586.85     1579.53     49.03 o 
  -7   5   1      143.07      127.52     12.17 o 
  -6   5   1      415.72      448.23     17.81 o 
  -5   5   1       23.99       20.11      3.37 o 
  -4   5   1       36.52       69.95      5.70 o 
  -3   5   1     2396.78     2357.28     27.75 o 
  -2   5   1       87.78       75.42      4.07 o 
  -1   5   1    10824.97    10833.19    110.05 o 
   0   5   1    16027.09    14862.52    149.60 o 
   1   5   1    10078.18     9546.14     84.16 o 
   2   5   1      925.93      792.24     12.81 o 
   3   5   1        0.47       12.49      2.30 o 
   4   5   1      120.10       95.92      5.38 o 
   5   5   1      845.74      785.11     16.95 o 
   6   5   1      335.08      314.59     12.72 o 
   7   5   1       44.66       56.73      5.41 o 
   8   5   1      300.06      292.83     14.78 o 
   9   5   1       77.22       77.15      8.67 o 
  -7   6   1       66.55       49.71     11.55 o 
  -6   6   1        9.06       11.13      3.92 o 
  -5   6   1     1730.01     1678.08     20.69 o 
  -4   6   1     7754.02     7570.98     69.99 o 
  -3   6   1     3448.11     3148.40     30.74 o 
  -2   6   1      605.60      611.51      8.57 o 
  -1   6   1     1545.43     1266.09     17.45 o 
   0   6   1      753.98      551.99      7.40 o 
   1   6   1      278.70      382.44     11.53 o 
   2   6   1       65.25       26.26      2.52 o 
   3   6   1      410.09      492.90     12.03 o 
   4   6   1     1346.02     1336.30     18.44 o 
   5   6   1      707.52      681.38     15.26 o 
   6   6   1       39.64       23.62      3.86 o 
   7   6   1       61.63       60.53      9.23 o 
   8   6   1      140.48      135.44     11.02 o 
   9   6   1      299.79      232.14     38.91 o 
  -6   7   1      572.22      552.36     37.10 o 
  -5   7   1     1198.40     1168.72     22.99 o 
  -4   7   1     4830.72     4761.42     53.23 o 
  -3   7   1     2592.57     2517.88     32.68 o 
  -2   7   1      803.28      727.80     12.97 o 
  -1   7   1        6.92        3.65      1.25 o 
   0   7   1     3074.29     3191.59     31.62 o 
   1   7   1     3739.40     4031.37     38.85 o 
   2   7   1      201.00      308.81      8.56 o 
   3   7   1      603.69      690.03     12.58 o 
   4   7   1       25.70       33.22      2.60 o 
   5   7   1      475.62      413.00     11.05 o 
   6   7   1      727.47      662.25     17.31 o 
   7   7   1      689.16      682.86     18.64 o 
   8   7   1      486.72      551.54     21.15 o 
  -6   8   1      694.25      651.52     68.25 o 
  -5   8   1       78.99       85.03      5.56 o 
  -4   8   1       49.27       82.13      7.46 o 
  -3   8   1     1823.12     1980.50     27.38 o 
  -2   8   1      691.01      780.97     13.27 o 
  -1   8   1      422.54      527.83     12.69 o 
   0   8   1     2807.56     2810.11     32.10 o 
   1   8   1      498.70      454.36     12.32 o 
   2   8   1       38.20       33.68      2.52 o 
   3   8   1      279.93      288.63      7.84 o 
   4   8   1      922.09      877.89     19.80 o 
   5   8   1     2263.87     2344.02     37.39 o 
   6   8   1      595.68      590.86     20.63 o 
   7   8   1      236.83      267.37     20.61 o 
   8   8   1       63.59       47.38      6.58 o 
  -6   9   1        0.35        3.78      2.74 o 
  -5   9   1       78.35       77.08      7.36 o 
  -4   9   1     1986.74     1960.83     29.47 o 
  -3   9   1     1613.64     1573.13     22.95 o 
  -2   9   1       82.28       96.31      6.51 o 
  -1   9   1       54.41       69.87      5.62 o 
   0   9   1      417.74      427.45     13.68 o 
   1   9   1     8140.43     8288.31     90.29 o 
   2   9   1     1377.91     1348.09     20.34 o 
   3   9   1      923.04      957.20     15.81 o 
   4   9   1     1957.91     1889.33     30.20 o 
   5   9   1      818.00      838.16     19.80 o 
   6   9   1      255.82      298.27     15.65 o 
   7   9   1       94.02      130.54      8.37 o 
   8   9   1       32.13       19.24      5.44 o 
  -6  10   1      102.87       93.77     15.56 o 
  -5  10   1      293.29      273.34     13.66 o 
  -4  10   1      161.85      131.05     11.06 o 
  -3  10   1      276.54      285.71     15.90 o 
  -2  10   1      625.41      591.87     12.25 o 
  -1  10   1      122.23       95.77      8.28 o 
   0  10   1     1901.54     1843.63     38.45 o 
   1  10   1     2260.84     2072.25     35.96 o 
   2  10   1     1381.32     1354.46     23.20 o 
   3  10   1      859.16      847.47     18.84 o 
   4  10   1       84.94       93.35      6.17 o 
   5  10   1      476.23      456.67     35.09 o 
   6  10   1       61.83       49.58     14.76 o 
   7  10   1       65.99       42.19     12.45 o 
  -6  11   1       69.24       45.42     11.03 o 
  -5  11   1       23.85       20.63      4.89 o 
  -4  11   1      845.16      869.85     50.23 o 
  -3  11   1     2435.23     2601.17     36.44 o 
  -2  11   1     2349.84     2530.54     35.16 o 
  -1  11   1     2692.05     2881.00     40.35 o 
   0  11   1     1972.04     1946.75     32.27 o 
   1  11   1      109.47       97.84      8.03 o 
   2  11   1        7.03        6.29      2.72 o 
   3  11   1        2.86        6.24      4.03 o 
   4  11   1      244.37      216.93     13.80 o 
   5  11   1      652.46      687.93     23.55 o 
   6  11   1      179.18      175.14     26.35 o 
  -6  12   1       94.64       81.05     12.87 o 
  -5  12   1       33.41       42.53      5.22 o 
  -4  12   1      992.95      965.34     30.96 o 
  -3  12   1     1312.52     1384.82     71.48 o 
  -2  12   1      600.09      571.53     15.80 o 
  -1  12   1       88.89       78.21      9.34 o 
   0  12   1        8.73       18.26      3.77 o 
   1  12   1     1818.12     1845.71     32.60 o 
   2  12   1      617.61      653.36     17.60 o 
   3  12   1      175.24      185.45     11.63 o 
   4  12   1      362.82      373.86     41.50 o 
   5  12   1        8.10        1.66      3.79 o 
   6  12   1        5.38       -0.50      4.68 o 
  -6  13   1      690.12      531.52     73.01 o 
  -5  13   1      246.66      185.80     28.75 o 
  -4  13   1       20.01        8.93      3.67 o 
  -3  13   1      270.84      289.09     26.75 o 
  -2  13   1      414.15      427.11     19.04 o 
  -1  13   1       24.06       12.18      3.44 o 
   0  13   1      247.75      237.89     17.96 o 
   1  13   1      649.29      653.63     26.04 o 
   2  13   1       45.46       44.02      8.95 o 
   3  13   1       24.25       12.32      3.78 o 
   4  13   1       10.10        7.18      3.44 o 
   5  13   1      322.72      246.21     41.19 o 
  -5  14   1       19.69        5.75      3.71 o 
  -4  14   1      370.43      329.41     35.71 o 
  -3  14   1      622.11      667.19     78.80 o 
  -2  14   1      911.75      972.47     78.25 o 
  -1  14   1      154.42      159.11     10.63 o 
   0  14   1      161.29      139.53      9.21 o 
   1  14   1        5.60       11.24      4.79 o 
   2  14   1      171.73      155.36     14.79 o 
   3  14   1       78.42       30.03      9.33 o 
   4  14   1      376.26      267.97     34.59 o 
  -4  15   1      237.80      232.85     17.05 o 
  -3  15   1      337.36      293.95     33.91 o 
  -2  15   1       67.78       59.50      8.61 o 
  -1  15   1        0.25        5.24      3.94 o 
   0  15   1       73.56       86.96      9.51 o 
   1  15   1     1105.43     1211.02     32.27 o 
   2  15   1      656.61      572.46     52.89 o 
   3  15   1      158.62      170.60     16.24 o 
  -1  16   1      291.81      280.14     21.11 o 
   0  16   1      222.51      174.59     22.82 o 
   0 -15   2      236.63      159.79     22.31 o 
   1 -15   2      781.72      744.02     80.62 o 
   2 -15   2      106.00       70.14     12.69 o 
  -2 -14   2      531.01      566.87     22.72 o 
  -1 -14   2      152.10      143.61     13.97 o 
   0 -14   2       11.87        3.00      3.52 o 
   1 -14   2       18.15       17.36      4.91 o 
   2 -14   2      346.85      330.68     29.18 o 
   3 -14   2      202.00      190.36     21.81 o 
   4 -14   2      212.77      210.36     13.99 o 
  -4 -13   2      393.16      375.25     17.24 o 
  -3 -13   2      225.44      180.04     14.91 o 
  -2 -13   2        4.01        4.30      2.84 o 
  -1 -13   2       88.00       78.68      7.93 o 
   0 -13   2        2.64        6.25      3.51 o 
   1 -13   2      527.62      521.98     22.51 o 
   2 -13   2      592.05      602.37     38.98 o 
   3 -13   2      252.88      236.10     24.73 o 
   4 -13   2       57.76       57.37      8.70 o 
   5 -13   2       58.63       44.98      7.14 o 
  -5 -12   2        0.16        5.51      4.32 o 
  -4 -12   2      110.22      130.42     11.23 o 
  -3 -12   2       67.93       56.68      8.32 o 
  -2 -12   2      503.18      487.94     38.91 o 
  -1 -12   2      314.01      363.70     16.34 o 
   0 -12   2      103.29      119.81      9.67 o 
   1 -12   2      560.81      585.48     24.72 o 
   2 -12   2       80.25       83.73      8.05 o 
   3 -12   2       68.13       65.33      7.72 o 
   4 -12   2      124.03      104.48      9.27 o 
   5 -12   2      558.95      581.51     62.40 o 
   6 -12   2     1109.63     1143.01     53.27 o 
  -6 -11   2        7.42       15.92      8.94 o 
  -5 -11   2       42.28       22.35     10.70 o 
  -4 -11   2       18.99       12.69      3.11 o 
  -3 -11   2      736.40      720.83     52.42 o 
  -2 -11   2      968.69      966.17     26.43 o 
  -1 -11   2      146.44      163.17     12.29 o 
   0 -11   2        7.87        8.99      2.98 o 
   1 -11   2      231.63      219.54     12.53 o 
   2 -11   2     1559.48     1523.91     37.60 o 
   3 -11   2     2329.35     2476.80     44.45 o 
   4 -11   2      627.61      613.80     23.87 o 
   5 -11   2      583.63      509.69     56.15 o 
   6 -11   2      268.98      260.25     21.27 o 
  -6 -10   2      483.56      370.94     56.88 o 
  -5 -10   2      266.27      251.23     20.31 o 
  -4 -10   2        0.46        2.44      1.97 o 
  -3 -10   2       38.21       27.67      4.23 o 
  -2 -10   2       66.57       56.83      4.44 o 
  -1 -10   2     1233.37     1186.10     38.31 o 
   0 -10   2      525.37      555.00     23.03 o 
   1 -10   2     2733.19     2853.29     37.72 o 
   2 -10   2     3652.44     3828.18    118.29 o 
   3 -10   2        2.36       10.38      3.48 o 
   4 -10   2      131.70       94.35      8.56 o 
   5 -10   2        6.64       10.01      4.87 o 
   6 -10   2      142.47      142.30     13.38 o 
  -7  -9   2        3.91        8.75      4.65 o 
  -6  -9   2      214.46      174.59     14.83 o 
  -5  -9   2        0.84       -0.33      2.69 o 
  -4  -9   2      212.73      236.07     17.74 o 
  -3  -9   2     1128.34     1155.03     22.51 o 
  -2  -9   2     5185.37     5094.78     51.96 o 
  -1  -9   2     2153.03     2260.29     28.43 o 
   0  -9   2       40.04       60.26      5.82 o 
   1  -9   2      840.32      891.84     17.81 o 
   2  -9   2      555.38      588.04     16.83 o 
   3  -9   2       66.04       67.43      6.00 o 
   4  -9   2       54.23       48.83     14.58 o 
   5  -9   2      662.40      676.28     32.59 o 
   6  -9   2     1135.90     1165.25     26.77 o 
   7  -9   2      234.07      204.38     13.75 o 
  -7  -8   2      166.80      171.50     13.88 o 
  -6  -8   2      435.12      413.45     39.33 o 
  -5  -8   2      984.38     1004.15     26.13 o 
  -4  -8   2      610.48      637.51     14.33 o 
  -3  -8   2     1577.07     1630.09     23.89 o 
  -2  -8   2     1740.44     1750.21     23.75 o 
  -1  -8   2      349.40      287.56     10.92 o 
   0  -8   2        6.21       15.59      2.63 o 
   1  -8   2      663.61      702.81     11.38 o 
   2  -8   2     2998.87     3175.51     42.28 o 
   3  -8   2      870.32      946.50     41.55 o 
   4  -8   2      187.05      193.88     11.37 o 
   5  -8   2      277.79      255.39     16.30 o 
   6  -8   2       94.89       96.00     11.38 o 
   7  -8   2      119.81      146.33     11.53 o 
  -8  -7   2       43.52       23.99     13.48 o 
  -7  -7   2      724.03      746.83     26.52 o 
  -6  -7   2     1790.47     2000.12     32.92 o 
  -5  -7   2     1629.62     1675.31     38.34 o 
  -4  -7   2      181.56      144.49      7.96 o 
  -3  -7   2       18.66        5.07      2.02 o 
  -2  -7   2       18.89       38.04      2.62 o 
  -1  -7   2     1377.18     1443.95     22.80 o 
   0  -7   2      116.06      213.28      5.62 o 
   1  -7   2     1275.43     1541.69     18.82 o 
   2  -7   2     3245.65     3480.74     34.23 o 
   3  -7   2       82.55       88.58      5.01 o 
   4  -7   2      475.53      403.75      9.76 o 
   5  -7   2      992.24      949.52     20.81 o 
   6  -7   2     2188.72     2185.17     41.92 o 
   7  -7   2     1755.56     1676.90     48.70 o 
  -8  -6   2      315.40      271.99     18.59 o 
  -7  -6   2      117.59      105.15     11.82 o 
  -6  -6   2      405.04      379.40     16.28 o 
  -5  -6   2        3.70       13.90      3.69 o 
  -4  -6   2      143.94      165.18      7.86 o 
  -3  -6   2      653.65      695.92     12.11 o 
  -2  -6   2     2325.38     2136.10     27.54 o 
  -1  -6   2     1486.49     1518.66     19.32 o 
   0  -6   2       87.59       33.18      4.49 o 
   1  -6   2       27.34       21.73      3.15 o 
   2  -6   2      204.52      201.80      8.70 o 
   3  -6   2     4331.24     4011.84     38.29 o 
   4  -6   2     1442.38     1334.91     16.83 o 
   5  -6   2      525.77      480.29     11.00 o 
   6  -6   2     1075.81     1026.29     22.86 o 
   7  -6   2      721.68      579.02     53.05 o 
  -8  -5   2       17.84        8.13      2.74 o 
  -7  -5   2      228.85      227.99     19.14 o 
  -6  -5   2     1094.66     1139.77     23.36 o 
  -5  -5   2      127.25      146.38      8.39 o 
  -4  -5   2      578.28      636.96     13.49 o 
  -3  -5   2       36.85       78.75      4.98 o 
  -2  -5   2      313.24      405.42      8.27 o 
  -1  -5   2      632.59      381.95      7.81 o 
   0  -5   2      658.80      387.95      7.57 o 
   1  -5   2     5342.88     5148.48     55.01 o 
   2  -5   2     7384.72     6541.83     67.86 o 
   3  -5   2     7764.76     7524.81     86.98 o 
   4  -5   2      765.71      747.99     10.92 o 
   5  -5   2      413.42      385.62     10.09 o 
   6  -5   2       19.52       22.77      3.90 o 
   7  -5   2      338.47      337.56     24.65 o 
   8  -5   2      261.19      230.77     25.98 o 
  -9  -4   2       18.32        6.60      8.46 o 
  -8  -4   2       10.19       15.01      3.91 o 
  -7  -4   2      339.31      296.95     18.31 o 
  -6  -4   2      140.10       97.10     12.78 o 
  -5  -4   2     1100.33     1032.50     19.54 o 
  -4  -4   2        2.17        0.24      1.23 o 
  -3  -4   2      555.68      469.15      8.64 o 
  -2  -4   2     4467.59     4064.12     39.51 o 
  -1  -4   2    16852.16    16545.02    144.22 o 
   0  -4   2    17517.46    17990.94    180.66 o 
   1  -4   2     2892.60     2774.82     26.71 o 
   2  -4   2     5165.76     4862.77     44.51 o 
   3  -4   2        7.89        7.89      2.76 o 
   4  -4   2       65.10       96.20      4.19 o 
   5  -4   2        3.45        3.43      1.59 o 
   6  -4   2     1659.75     1586.66     43.58 o 
   7  -4   2     1481.14     1407.23     50.64 o 
   8  -4   2       63.52       61.04     11.90 o 
  -9  -3   2      204.89      191.07     23.91 o 
  -8  -3   2       93.87       74.32      6.85 o 
  -7  -3   2       32.21       38.99     15.90 o 
  -6  -3   2      121.44      103.52      6.90 o 
  -5  -3   2      562.56      559.05     12.03 o 
  -4  -3   2     3231.61     3301.76     34.87 o 
  -3  -3   2     3452.96     3645.32     35.91 o 
  -2  -3   2     2719.24     2529.34     25.28 o 
  -1  -3   2     5173.95     4737.45     43.25 o 
   0  -3   2      385.67      342.14      5.92 o 
   1  -3   2       13.68        5.72      0.90 o 
   2  -3   2      149.09      195.19      5.17 o 
   3  -3   2     4869.83     4950.86     52.98 o 
   4  -3   2      772.97      911.37     12.35 o 
   5  -3   2      107.87      153.43      6.05 o 
   6  -3   2      216.15      229.22     10.43 o 
   7  -3   2      268.76      280.76     20.87 o 
   8  -3   2       10.97       21.88     10.39 o 
   9  -3   2      101.78       98.61     12.83 o 
  -9  -2   2       18.36        2.33      2.47 o 
  -8  -2   2      145.47      178.72     12.30 o 
  -7  -2   2      858.67      946.16     27.34 o 
  -6  -2   2     4973.16     5534.04    133.42 o 
  -5  -2   2     5404.70     5477.43     79.00 o 
  -4  -2   2     4116.39     4252.07     41.86 o 
  -3  -2   2      269.01      279.10      6.80 o 
  -2  -2   2      101.29       77.60      4.97 o 
  -1  -2   2     2171.12     2202.10     21.04 o 
   0  -2   2      174.42      155.92      3.46 o 
   1  -2   2       69.28       41.67      3.54 o 
   2  -2   2       42.46       60.35      3.23 o 
   3  -2   2     2351.34     2429.11     23.67 o 
   4  -2   2      176.81      232.02      6.99 o 
   5  -2   2      108.36       70.96      3.46 o 
   6  -2   2     1315.32     1206.87     20.22 o 
   7  -2   2     3290.96     3408.03     71.15 o 
   8  -2   2      781.20      815.36     32.09 o 
   9  -2   2      163.65      182.11     16.57 o 
  10  -2   2       59.78       49.53     12.08 o 
  -9  -1   2      485.67      617.72     82.18 o 
  -8  -1   2      495.15      553.05     40.72 o 
  -7  -1   2       16.48       12.31      5.87 o 
  -6  -1   2      323.04      328.63     15.44 o 
  -5  -1   2      308.16      287.60     22.50 o 
  -4  -1   2       14.16        9.92      1.75 o 
  -3  -1   2        3.47        2.24      1.04 o 
  -2  -1   2     2047.04     1942.43     19.02 o 
  -1  -1   2    10249.75     9670.27     96.91 o 
   0  -1   2     8967.50     8843.52     88.61 o 
   1  -1   2     4738.75     5319.51     64.72 o 
   2  -1   2     9270.63     9782.59     84.99 o 
   3  -1   2     1248.67      980.19     10.93 o 
   4  -1   2     2045.28     1952.87     19.93 o 
   5  -1   2     1132.14     1231.77     15.06 o 
   6  -1   2     3153.34     3281.57     41.37 o 
   7  -1   2     1817.40     1880.78     43.00 o 
   8  -1   2      291.26      211.52     20.49 o 
  10  -1   2       35.84        9.15      4.19 o 
  -9   0   2      870.56     1031.55     53.56 o 
  -8   0   2      497.45      543.14     41.43 o 
  -7   0   2       36.30       39.27      5.23 o 
  -6   0   2      123.83      108.07     12.02 o 
  -5   0   2     1942.42     1920.23     21.96 o 
  -4   0   2      635.85      547.21      8.80 o 
  -3   0   2      718.29      891.35     12.92 o 
  -2   0   2      359.52      387.89      5.81 o 
  -1   0   2     4488.70     4407.67     42.23 o 
   0   0   2       31.72       37.78      1.48 o 
   1   0   2     6468.59     6669.62    114.45 o 
   2   0   2    40540.40    41888.84    357.75 o 
   3   0   2     9070.92     8537.40     86.61 o 
   4   0   2     4488.07     4559.89     42.35 o 
   5   0   2      339.97      332.88     11.19 o 
   6   0   2      371.21      370.20     10.25 o 
   7   0   2        9.58       10.10      3.12 o 
   8   0   2       19.36        8.12      4.04 o 
  10   0   2       11.33       22.20      4.48 o 
  -9   1   2       35.53       28.78      8.88 o 
  -8   1   2      247.65      239.43     35.00 o 
  -7   1   2        1.63       -3.07      3.34 o 
  -6   1   2     1347.89     1488.43     29.74 o 
  -5   1   2     2707.95     2803.37     29.21 o 
  -4   1   2     5870.48     6566.00     60.14 o 
  -3   1   2      138.74      154.88      4.73 o 
  -2   1   2     2167.45     2047.48     19.58 o 
  -1   1   2    16107.02    16633.10    219.47 o 
   0   1   2     2117.12     2059.19     18.60 o 
   1   1   2     6305.61     6352.15     75.11 o 
   2   1   2       19.33        4.03      1.25 o 
   3   1   2     3936.71     3759.72     40.33 o 
   4   1   2      129.06       58.04      3.18 o 
   5   1   2        9.53       44.33      3.19 o 
   6   1   2      288.38      306.15      9.04 o 
   7   1   2      989.14      980.65     20.42 o 
   8   1   2      541.10      557.10     16.60 o 
   9   1   2      438.93      419.37     19.21 o 
  10   1   2      149.33       80.75     21.84 o 
  -9   2   2      797.65      963.51    103.15 o 
  -8   2   2      971.08     1136.14    101.42 o 
  -7   2   2       14.94       18.81      3.49 o 
  -6   2   2       48.76       54.13      5.75 o 
  -5   2   2       76.09       92.62      5.37 o 
  -4   2   2     2782.82     3299.61     35.56 o 
  -3   2   2     2860.95     3021.69     29.01 o 
  -2   2   2     6279.05     6291.22     55.55 o 
  -1   2   2    17172.97    16907.01    145.15 o 
   0   2   2    10917.96    11048.01    110.03 o 
   1   2   2      266.14      316.06      5.04 o 
   2   2   2      627.07      521.68      6.63 o 
   3   2   2      555.31      516.72      8.35 o 
   4   2   2      988.86      886.54     14.44 o 
   5   2   2      303.42      315.71      8.76 o 
   6   2   2      797.79      830.89     18.76 o 
   7   2   2      839.94      883.35     34.89 o 
   8   2   2       15.66       17.41      6.15 o 
   9   2   2       68.94       57.45      7.47 o 
  -9   3   2      238.23      258.71     28.10 o 
  -8   3   2      106.40       77.27      8.01 o 
  -7   3   2        0.15        2.62      1.61 o 
  -6   3   2      388.78      409.27     15.06 o 
  -5   3   2     2794.07     2852.38     30.20 o 
  -4   3   2     4874.07     4876.99     54.68 o 
  -3   3   2     1520.80     1494.20     18.35 o 
  -2   3   2     2164.50     2192.40     35.03 o 
  -1   3   2      500.21      395.96      5.44 o 
   0   3   2        1.08        5.96      1.05 o 
   1   3   2      394.30      426.84      6.18 o 
   2   3   2     2566.46     2753.92     25.87 o 
   3   3   2     6820.32     6626.07     68.13 o 
   4   3   2     7171.41     7168.72     75.69 o 
   5   3   2      554.32      540.76     12.05 o 
   6   3   2       58.40       74.99      5.52 o 
   7   3   2      629.87      544.24     19.62 o 
   8   3   2      922.17      851.01     42.18 o 
   9   3   2      154.23      114.23     21.92 o 
  -9   4   2       42.21       29.75      8.96 o 
  -8   4   2      378.97      301.92     39.87 o 
  -7   4   2      395.39      421.52     22.93 o 
  -6   4   2      538.68      593.52     27.72 o 
  -5   4   2     2443.71     2464.33     28.22 o 
  -4   4   2      208.73      211.49      5.33 o 
  -3   4   2      101.96       64.33      4.81 o 
  -2   4   2     1196.00     1153.48     13.43 o 
  -1   4   2     2914.86     2751.15     25.97 o 
   0   4   2     9729.22     9566.22     83.44 o 
   1   4   2     2319.89     2326.19     22.11 o 
   2   4   2     2453.45     2512.20     24.34 o 
   3   4   2       59.48       71.13      4.99 o 
   4   4   2     1128.70     1010.72     12.47 o 
   5   4   2      287.65      240.76      8.02 o 
   6   4   2      103.46       85.26      5.10 o 
   7   4   2     1281.07     1332.95     68.50 o 
   8   4   2      241.30      280.77     25.98 o 
   9   4   2      114.50      115.20     12.67 o 
  -8   5   2     1935.71     2012.01     58.26 o 
  -7   5   2       20.32       14.64      3.96 o 
  -6   5   2        4.10        5.84      2.64 o 
  -5   5   2      130.49       98.28      6.53 o 
  -4   5   2     4577.59     4495.23     43.09 o 
  -3   5   2     3236.01     3241.69     31.44 o 
  -2   5   2      119.21       57.81      2.94 o 
  -1   5   2     6152.87     5722.27     59.87 o 
   0   5   2     2838.74     2532.38     24.16 o 
   1   5   2        3.48        2.40      1.03 o 
   2   5   2        4.96       15.78      2.03 o 
   3   5   2     3585.52     3483.83     34.60 o 
   4   5   2     4020.63     3651.66     35.70 o 
   5   5   2     1576.71     1635.73     27.02 o 
   6   5   2      181.06      185.79     11.29 o 
   7   5   2       51.72       57.03      6.40 o 
   8   5   2       23.57       17.17      5.20 o 
   9   5   2       15.08        4.19      2.94 o 
  -7   6   2      502.42      463.76     44.55 o 
  -6   6   2      152.51      144.67     11.93 o 
  -5   6   2     1965.59     1922.88     23.43 o 
  -4   6   2     5654.60     5668.97     64.76 o 
  -3   6   2     2260.56     2269.49     23.44 o 
  -2   6   2     3549.03     3553.08     34.14 o 
  -1   6   2      103.31      132.75     10.38 o 
   0   6   2     4162.63     4366.42     40.02 o 
   1   6   2     3598.20     3776.25     35.81 o 
   2   6   2     1655.86     2019.26     20.87 o 
   3   6   2      610.11      581.19     10.54 o 
   4   6   2     2318.97     2371.60     26.69 o 
   5   6   2      123.97      121.92      6.52 o 
   6   6   2        5.12        4.72      2.88 o 
   7   6   2      419.04      412.95     16.78 o 
   8   6   2      615.39      611.02     42.08 o 
   9   6   2      357.15      361.35     20.11 o 
  -6   7   2      287.16      266.99     23.11 o 
  -5   7   2     1204.52     1211.24     19.81 o 
  -4   7   2       21.79       37.10      3.14 o 
  -3   7   2      327.70      383.14     12.97 o 
  -2   7   2      162.89      217.48      9.15 o 
  -1   7   2     1718.50     1793.88     23.32 o 
   0   7   2     7962.28     7916.07     70.81 o 
   1   7   2     1131.59     1113.08     15.36 o 
   2   7   2      322.51      351.82      8.05 o 
   3   7   2      109.06       84.12      4.90 o 
   4   7   2     1047.81      958.68     19.27 o 
   5   7   2      423.21      447.78     18.58 o 
   6   7   2       55.19       47.32      7.51 o 
   7   7   2      553.29      567.99     22.82 o 
   8   7   2      539.08      640.97     39.73 o 
  -6   8   2        2.25        3.75      1.56 o 
  -5   8   2      138.92      145.62     11.26 o 
  -4   8   2     4199.42     4355.66     51.30 o 
  -3   8   2     3278.79     3486.97     43.10 o 
  -2   8   2      259.09      327.18     10.57 o 
  -1   8   2      249.22      294.58      8.25 o 
   0   8   2      208.52      179.08      8.12 o 
   1   8   2      828.96      787.77     13.18 o 
   2   8   2      706.81      713.52     13.22 o 
   3   8   2      987.40      999.88     15.16 o 
   4   8   2     3508.59     3569.36     48.15 o 
   5   8   2     1693.70     1746.90     27.14 o 
   6   8   2      216.19      246.98     10.61 o 
   7   8   2        0.51        5.90      1.56 o 
   8   8   2      100.73       70.53      6.83 o 
  -6   9   2      154.61      116.42     18.17 o 
  -5   9   2      273.47      270.07      9.29 o 
  -4   9   2     1855.39     1845.62     26.73 o 
  -3   9   2      145.24      152.17     12.92 o 
  -2   9   2       43.71       44.27      3.88 o 
  -1   9   2      411.34      385.85     22.64 o 
   0   9   2     1021.18      908.00     19.23 o 
   1   9   2     3805.39     3679.62     55.30 o 
   2   9   2     1606.66     1697.43     24.29 o 
   3   9   2     1588.75     1565.49     21.88 o 
   4   9   2     1074.89     1027.98     32.02 o 
   5   9   2      112.26      127.65      7.57 o 
   6   9   2       61.69       30.46      4.89 o 
   7   9   2       21.11       10.61      2.54 o 
   8   9   2      393.02      410.49     28.89 o 
  -5  10   2        0.43        4.60      4.05 o 
  -4  10   2      604.43      609.91     16.96 o 
  -3  10   2     1122.97     1135.68     19.98 o 
  -2  10   2      647.81      687.80     16.83 o 
  -1  10   2      926.03      925.82     19.34 o 
   0  10   2     8633.19     8520.92     91.81 o 
   1  10   2      824.90      727.95     29.97 o 
   2  10   2       36.33       39.09      4.03 o 
   3  10   2        9.98        6.50      2.81 o 
   4  10   2      460.62      427.92     14.19 o 
   5  10   2      900.01      861.45     22.66 o 
   6  10   2      102.76      102.73     12.90 o 
   7  10   2       34.39       10.09      2.76 o 
  -6  11   2       76.62       87.67     13.70 o 
  -4  11   2     2927.66     3017.25     48.96 o 
  -3  11   2     3137.60     3273.24     41.67 o 
  -2  11   2      503.13      501.68     13.12 o 
  -1  11   2      983.11      903.60     23.88 o 
   0  11   2       58.76       47.21      5.19 o 
   1  11   2      290.32      286.90     13.93 o 
   2  11   2      292.49      333.60     14.79 o 
   3  11   2      144.82      172.30     11.93 o 
   4  11   2      705.25      680.25     40.94 o 
   5  11   2       85.94       94.09      9.34 o 
   6  11   2        1.81        0.07      2.29 o 
   7  11   2        1.28       -2.26      3.26 o 
  -6  12   2      615.13      474.84     86.18 o 
  -5  12   2      746.86      724.02     84.78 o 
  -4  12   2      679.93      719.47     42.72 o 
  -3  12   2      145.65      118.99     13.43 o 
  -2  12   2       21.57       35.31      5.39 o 
  -1  12   2      148.50      184.47     10.34 o 
   0  12   2     1419.45     1497.67     32.07 o 
   1  12   2     1188.15     1161.12     27.78 o 
   2  12   2      112.91      121.74      9.34 o 
   3  12   2        8.11       14.59      4.38 o 
   4  12   2       50.78       34.07      7.89 o 
   5  12   2       56.09       35.73      6.09 o 
   6  12   2      162.12      121.48     30.18 o 
  -6  13   2       85.10       61.91     16.62 o 
  -5  13   2      135.75      113.31     18.32 o 
  -4  13   2       32.48       20.17      5.15 o 
  -3  13   2      931.06      908.50     45.53 o 
  -2  13   2      317.42      312.98     26.18 o 
  -1  13   2       85.35       96.70      7.16 o 
   0  13   2      282.81      256.11     19.03 o 
   1  13   2        3.21        2.38      2.48 o 
   2  13   2       10.88        3.75      3.30 o 
   3  13   2       19.80       16.35      3.13 o 
   4  13   2      586.47      621.83     96.28 o 
   5  13   2     1003.19     1048.14    159.66 o 
  -5  14   2       98.34       56.81     12.80 o 
  -4  14   2      470.70      471.25     55.75 o 
  -3  14   2      308.58      239.06     24.39 o 
  -2  14   2        0.62       -1.17      5.37 o 
  -1  14   2        5.59        4.82      4.76 o 
   0  14   2      210.87      211.89     23.80 o 
   1  14   2      829.41      858.04     37.87 o 
   2  14   2     1171.37     1292.70     32.47 o 
   3  14   2      209.57      212.18     14.35 o 
   4  14   2      283.16      266.94     21.77 o 
  -4  15   2       10.79       18.28      4.99 o 
  -3  15   2      169.13      180.28     19.67 o 
  -2  15   2      187.74      218.99     21.54 o 
  -1  15   2      169.83      184.92     12.56 o 
   0  15   2      639.16      681.98     37.49 o 
   1  15   2     1317.47     1440.71     30.26 o 
   2  15   2      459.30      450.07     36.82 o 
   3  15   2      239.77      295.68     59.83 o 
  -2  16   2      896.18      922.99     96.84 o 
  -1  16   2      616.41      651.19     74.71 o 
   0  16   2      279.01      310.00     17.95 o 
   1  16   2        0.11       10.25      5.94 o 
  -2 -14   3       33.82       21.33      8.44 o 
  -1 -14   3      171.83      174.54     14.24 o 
   0 -14   3       95.44       81.30      8.85 o 
   1 -14   3      253.02      285.33     26.84 o 
   2 -14   3      710.37      884.72     55.92 o 
   3 -14   3       37.30       42.85     15.58 o 
  -3 -13   3      100.86       96.08     10.09 o 
  -2 -13   3      296.20      276.96     15.72 o 
  -1 -13   3      666.74      756.33     32.39 o 
   0 -13   3      878.66     1059.52     87.52 o 
   1 -13   3     1480.49     1729.69     48.30 o 
   2 -13   3      361.85      406.63     30.35 o 
   3 -13   3        6.41        2.05      4.14 o 
   4 -13   3        1.25        4.44      3.24 o 
   5 -13   3       52.57       37.23      6.11 o 
  -4 -12   3      199.79      162.63     16.10 o 
  -3 -12   3      899.77      937.67     44.35 o 
  -2 -12   3      638.49      675.97     22.68 o 
  -1 -12   3       18.00       26.63      6.22 o 
   0 -12   3      202.55      218.51     14.87 o 
   1 -12   3      137.83      150.99     19.96 o 
   2 -12   3       22.13       12.85      4.25 o 
   3 -12   3      561.03      494.51     25.44 o 
   4 -12   3      523.62      480.55     22.21 o 
   5 -12   3     1314.58     1380.29     44.48 o 
   6 -12   3      152.65      109.03     13.23 o 
  -5 -11   3      347.67      327.14     20.65 o 
  -4 -11   3      344.21      225.06     29.95 o 
  -3 -11   3      584.88      525.65     20.65 o 
  -2 -11   3      130.79      117.88      8.52 o 
  -1 -11   3      118.18      120.68     10.75 o 
   0 -11   3      362.31      363.80     12.52 o 
   1 -11   3      517.65      555.38     26.45 o 
   2 -11   3      813.05      872.64     47.71 o 
   3 -11   3        8.02        9.04      4.82 o 
   4 -11   3       16.87        7.88      2.94 o 
   5 -11   3        1.26        4.37      3.83 o 
   6 -11   3       50.11       60.31     17.83 o 
   7 -11   3      189.28      127.47     25.39 o 
  -6 -10   3      182.02      161.45     20.21 o 
  -5 -10   3        4.06        4.29      5.47 o 
  -4 -10   3        5.40        6.60      3.83 o 
  -3 -10   3      180.41      182.29     14.85 o 
  -2 -10   3      753.30      764.96     20.82 o 
  -1 -10   3     1059.96     1033.81     36.94 o 
   0 -10   3      760.19      825.67     17.64 o 
   1 -10   3      923.65      965.87     28.57 o 
   2 -10   3      997.63      978.99     57.49 o 
   3 -10   3       15.90       24.89      4.60 o 
   4 -10   3      702.52      684.38     25.99 o 
   5 -10   3      479.00      532.94     22.36 o 
   6 -10   3     1273.72     1457.85     73.87 o 
   7 -10   3      255.75      246.42     16.41 o 
  -6  -9   3       60.49       40.44      7.09 o 
  -5  -9   3      118.56      123.19      9.68 o 
  -4  -9   3      340.67      369.82     21.32 o 
  -3  -9   3      582.72      628.14     17.21 o 
  -2  -9   3     1544.78     1486.14     25.38 o 
  -1  -9   3        1.41        8.67      3.11 o 
   0  -9   3       32.13       40.72      4.87 o 
   1  -9   3      210.21      194.77     10.82 o 
   2  -9   3     1168.80     1161.22     28.50 o 
   3  -9   3     2448.77     2537.02     43.88 o 
   4  -9   3        2.41        1.27      4.87 o 
   5  -9   3     1367.39     1428.20     29.83 o 
   6  -9   3      741.46      751.26     26.01 o 
   7  -9   3       51.19       51.13      7.90 o 
  -7  -8   3      112.97      110.16     18.77 o 
  -6  -8   3      481.76      496.74     60.01 o 
  -5  -8   3      420.40      413.98     42.26 o 
  -4  -8   3      329.16      303.58     26.16 o 
  -3  -8   3      933.33      837.02     14.90 o 
  -2  -8   3        8.64        7.39      3.60 o 
  -1  -8   3      871.74      770.44     17.14 o 
   0  -8   3      836.60      853.81     15.40 o 
   1  -8   3     1700.14     1749.02     20.43 o 
   2  -8   3     4241.72     4342.90     67.84 o 
   3  -8   3      253.30      285.75     14.38 o 
   4  -8   3        0.86       -3.85      3.85 o 
   5  -8   3      115.61       94.57      9.04 o 
   6  -8   3      582.25      571.07     42.24 o 
   7  -8   3      512.43      536.84     23.12 o 
  -7  -7   3      392.09      397.88     40.83 o 
  -6  -7   3      411.12      359.93     31.17 o 
  -5  -7   3       32.24       28.98      5.20 o 
  -4  -7   3      212.91      174.35      9.12 o 
  -3  -7   3     1081.93     1038.94     19.95 o 
  -2  -7   3     4090.01     4125.53     44.79 o 
  -1  -7   3      718.99      816.56     15.65 o 
   0  -7   3      647.19      718.98     12.85 o 
   1  -7   3       70.59       78.31      3.57 o 
   2  -7   3       49.66       71.31      5.31 o 
   3  -7   3      150.16      112.93      7.07 o 
   4  -7   3      538.28      526.47     13.01 o 
   5  -7   3      902.99      838.48     24.89 o 
   6  -7   3     2154.19     2119.89     40.35 o 
  -8  -6   3        8.31        5.24     10.00 o 
  -7  -6   3        4.08       -1.87      3.74 o 
  -6  -6   3      363.57      364.57     19.58 o 
  -5  -6   3      732.17      738.93     36.23 o 
  -4  -6   3      344.37      398.94     10.34 o 
  -3  -6   3     1219.83     1324.21     37.59 o 
  -2  -6   3     2299.14     2341.81     25.31 o 
  -1  -6   3       14.62       25.76      3.92 o 
   0  -6   3       86.39       97.19      5.13 o 
   1  -6   3     1056.11     1000.68     12.51 o 
   2  -6   3     6410.15     6479.07     60.00 o 
   3  -6   3     2694.00     2736.82     40.07 o 
   4  -6   3      491.41      523.40     11.77 o 
   5  -6   3      530.00      481.61     13.55 o 
   6  -6   3      374.47      326.69     15.69 o 
   7  -6   3       11.97       25.20      6.14 o 
  -8  -5   3      114.56      115.26     12.04 o 
  -7  -5   3      319.21      304.60     20.40 o 
  -6  -5   3     1446.44     1494.15     37.32 o 
  -5  -5   3      123.57      123.74      8.34 o 
  -4  -5   3       30.28       11.82      2.48 o 
  -3  -5   3        4.82        7.57      1.75 o 
  -2  -5   3     1387.29     1365.14     17.01 o 
  -1  -5   3     2901.06     3034.44     30.54 o 
   0  -5   3      692.70      741.55     12.50 o 
   1  -5   3     5358.34     5908.57     54.63 o 
   2  -5   3     7013.25     7261.85     65.79 o 
   3  -5   3     1265.70     1236.20     19.03 o 
   4  -5   3       34.61       49.14      4.04 o 
   5  -5   3      598.19      599.11     13.12 o 
   6  -5   3      396.80      388.20     22.10 o 
   7  -5   3     1052.31     1064.13     43.95 o 
   8  -5   3       41.76       48.49      5.73 o 
  -8  -4   3       34.85       19.66      9.04 o 
  -7  -4   3      166.90      124.82     10.88 o 
  -6  -4   3       14.79       17.65      7.63 o 
  -5  -4   3        3.30        3.08      2.34 o 
  -4  -4   3      298.70      365.87     12.53 o 
  -3  -4   3     3421.93     3411.46     42.63 o 
  -2  -4   3    11224.60    10886.87     97.10 o 
  -1  -4   3     1494.32     1022.28     13.25 o 
   0  -4   3     1630.85     1613.94     20.75 o 
   1  -4   3      587.01      496.33      8.66 o 
   2  -4   3      158.70      219.85      6.49 o 
   3  -4   3      372.58      392.34      7.23 o 
   5  -4   3      299.40      322.11      9.66 o 
   6  -4   3     2275.09     2304.48     63.48 o 
   7  -4   3      182.50      172.16     10.02 o 
   8  -4   3        2.63        2.84      7.23 o 
   9  -4   3      103.60      112.45     14.37 o 
  -9  -3   3      134.45      125.08     14.27 o 
  -8  -3   3       54.70       42.90      6.59 o 
  -7  -3   3      484.03      547.57     24.80 o 
  -6  -3   3     2556.01     2727.65     56.14 o 
  -5  -3   3     1649.65     1686.77     26.30 o 
  -4  -3   3     1896.56     1965.49     29.60 o 
  -3  -3   3     2875.02     2913.45     30.45 o 
  -2  -3   3     6988.92     6999.57     92.18 o 
  -1  -3   3      129.04      173.28      7.38 o 
   0  -3   3     1283.21     1337.64     14.37 o 
   1  -3   3     2748.24     3137.01     29.65 o 
   2  -3   3    12252.34    12331.21    107.65 o 
   3  -3   3     1135.48     1071.00     14.28 o 
   4  -3   3      140.10      198.79      5.01 o 
   5  -3   3       26.21       50.23      3.17 o 
   6  -3   3       15.81       30.60      3.84 o 
   7  -3   3     1099.05     1146.32     32.70 o 
   8  -3   3      226.59      247.52     22.00 o 
   9  -3   3       81.52       58.96     13.91 o 
  -9  -2   3       77.39       72.38     10.14 o 
  -8  -2   3       91.48      109.63     15.68 o 
  -7  -2   3      439.56      484.03     22.40 o 
  -6  -2   3     1666.13     1719.76     36.23 o 
  -5  -2   3     3355.04     3364.63     43.72 o 
  -4  -2   3       92.07       79.69      5.60 o 
  -3  -2   3        0.59        4.28      1.47 o 
  -2  -2   3     2070.62     1858.32     20.87 o 
  -1  -2   3     2203.80     1943.86     19.59 o 
   0  -2   3       17.56       10.67      3.53 o 
   1  -2   3     1237.10     1276.28     12.94 o 
   2  -2   3     3606.16     3843.50     41.34 o 
   3  -2   3      144.26      208.97      4.60 o 
   4  -2   3      945.96      969.30     11.70 o 
   5  -2   3      910.27      988.38     16.79 o 
   6  -2   3     2121.60     2010.50     27.90 o 
   7  -2   3     2515.54     2502.61     57.26 o 
   8  -2   3      792.75      788.52     27.86 o 
   9  -2   3      119.01       82.24     15.31 o 
  -9  -1   3      515.77      444.38     53.12 o 
  -8  -1   3      298.63      292.01     17.03 o 
  -7  -1   3      521.11      499.34     21.99 o 
  -6  -1   3       19.95       19.00      3.89 o 
  -5  -1   3      447.90      437.31      9.90 o 
  -4  -1   3     1098.50     1264.87     19.42 o 
  -3  -1   3      895.07      989.80     12.55 o 
  -2  -1   3     5312.49     5526.02     50.20 o 
  -1  -1   3      516.85      606.28      7.51 o 
   0  -1   3     2696.03     2496.29     26.87 o 
   1  -1   3     1164.09     1120.20     11.47 o 
   2  -1   3     5346.51     4719.06     42.07 o 
   3  -1   3     9354.29     9195.21     80.89 o 
   4  -1   3      925.32      857.64     11.04 o 
   5  -1   3      686.19      674.27      9.66 o 
   6  -1   3     1373.48     1269.24     19.39 o 
   7  -1   3      189.19      185.02     16.87 o 
   8  -1   3       28.02       11.78      5.44 o 
   9  -1   3       14.10       15.13      7.84 o 
  -9   0   3      152.57      130.37     22.31 o 
  -8   0   3       13.09       24.94      9.77 o 
  -7   0   3      143.96      148.13     16.51 o 
  -6   0   3      590.17      612.61     27.90 o 
  -5   0   3     2341.84     2377.33     27.82 o 
  -4   0   3       67.04       62.25      3.19 o 
  -3   0   3      935.64     1116.04     15.81 o 
  -2   0   3       30.78       45.72      2.68 o 
  -1   0   3     5472.30     5083.91     45.18 o 
   0   0   3    10677.10    10670.96    135.03 o 
   1   0   3      426.00      484.02      5.84 o 
   2   0   3    58360.03    59204.33    505.26 o 
   3   0   3    11112.63    10558.60     92.66 o 
   4   0   3     4048.61     3909.55     36.72 o 
   5   0   3      232.52      215.47      9.16 o 
   6   0   3      132.65      115.64      6.37 o 
   7   0   3     1859.60     1831.39     31.35 o 
   8   0   3      130.45      151.86      8.80 o 
   9   0   3       12.10       15.83      7.77 o 
  10   0   3       96.15       88.83     16.31 o 
  -9   1   3      163.20      151.59     12.83 o 
  -8   1   3      335.13      292.19     30.27 o 
  -7   1   3      230.09      229.78     22.38 o 
  -6   1   3      345.31      340.39     15.99 o 
  -5   1   3       32.93       29.18      2.16 o 
  -4   1   3      734.00      677.13     11.26 o 
  -3   1   3      513.26      462.24      9.71 o 
  -2   1   3     7280.65     7161.01     63.43 o 
  -1   1   3    16376.78    15782.84    157.46 o 
   0   1   3     7824.34     7869.01     68.51 o 
   1   1   3     7142.27     7432.65     64.87 o 
   2   1   3      127.55       97.30      4.86 o 
   3   1   3      856.56      944.80     10.69 o 
   4   1   3       15.77       29.31      2.34 o 
   5   1   3      176.21      119.14      8.82 o 
   6   1   3      996.74     1060.82     17.25 o 
   7   1   3     1140.71     1197.50     24.01 o 
   8   1   3      459.44      467.33     14.81 o 
   9   1   3        1.31       13.45      7.59 o 
  10   1   3        0.53       -1.64      5.01 o 
  -9   2   3      482.25      380.63     37.78 o 
  -8   2   3       10.74       21.70      4.26 o 
  -7   2   3        1.16        3.47      8.62 o 
  -6   2   3      455.82      453.43     16.73 o 
  -5   2   3     2779.43     2669.07     38.08 o 
  -4   2   3     3346.42     3263.54     37.35 o 
  -3   2   3     6390.24     7471.18     66.71 o 
  -2   2   3     5899.78     6091.04     76.48 o 
  -1   2   3    10065.66    10134.30     87.88 o 
   0   2   3       14.97       15.30      1.36 o 
   1   2   3     2178.10     2094.17     19.59 o 
   2   2   3     2668.35     2521.57     23.96 o 
   3   2   3     7297.96     6876.79     64.86 o 
   4   2   3     1033.20     1146.31     15.80 o 
   5   2   3        7.34       30.92      3.55 o 
   6   2   3       79.29       60.63      4.58 o 
   7   2   3      159.99      157.81      9.86 o 
   8   2   3      288.85      235.65     19.51 o 
   9   2   3       51.61       47.48      7.89 o 
  -9   3   3       92.51       81.70      8.87 o 
  -8   3   3      374.15      365.23     38.97 o 
  -7   3   3      527.60      498.06     45.76 o 
  -6   3   3     1352.98     1448.23     31.39 o 
  -5   3   3     6658.59     7086.46     77.13 o 
  -4   3   3     1728.94     1720.55     24.76 o 
  -3   3   3      662.41      642.87      8.85 o 
  -2   3   3       15.02       23.28      1.95 o 
  -1   3   3     2925.58     2892.26     26.75 o 
   0   3   3     5965.46     6155.20     54.33 o 
   1   3   3     1020.33      843.30      9.84 o 
   2   3   3     3266.56     3401.67     31.53 o 
   3   3   3     2942.88     3082.80     29.29 o 
   4   3   3       23.10       30.98      2.76 o 
   5   3   3        2.49        8.26      3.06 o 
   6   3   3      668.35      683.65     17.86 o 
   7   3   3     2248.74     2404.69     35.97 o 
   8   3   3     1479.02     1646.38     30.56 o 
   9   3   3       76.13       58.16     12.58 o 
  -9   4   3      522.31      453.39     51.33 o 
  -8   4   3      527.58      580.37     52.00 o 
  -7   4   3      675.97      660.13     25.72 o 
  -6   4   3      360.90      390.30     16.13 o 
  -5   4   3      236.43      228.88      9.57 o 
  -4   4   3        1.23        1.49      1.38 o 
  -3   4   3      184.33      297.56      5.28 o 
  -2   4   3     2932.51     3226.73     34.99 o 
  -1   4   3     9272.82     8851.85     96.40 o 
   0   4   3     5429.08     5413.52     48.23 o 
   1   4   3        0.51        3.83      1.17 o 
   2   4   3      873.55      776.34      9.70 o 
   3   4   3     2098.70     1900.32     19.44 o 
   4   4   3     5492.10     5858.74     53.88 o 
   5   4   3      686.15      708.32     13.33 o 
   6   4   3     1963.56     2014.68     28.04 o 
   7   4   3      989.51     1052.73     18.93 o 
   8   4   3      325.25      381.04     14.38 o 
   9   4   3       11.31        5.68      2.52 o 
  -8   5   3      359.54      278.32     32.02 o 
  -7   5   3       12.87       15.92      8.91 o 
  -6   5   3      462.70      486.32     15.56 o 
  -5   5   3     1860.49     2016.34     41.33 o 
  -4   5   3     1967.29     2029.98     21.98 o 
  -3   5   3      578.18      683.56      9.81 o 
  -2   5   3      131.51      123.50      4.91 o 
  -1   5   3       33.11       22.84      2.48 o 
   0   5   3     2185.05     2283.76     22.36 o 
   1   5   3     2066.15     2301.34     22.44 o 
   2   5   3     3345.24     3337.23     31.72 o 
   3   5   3    13318.40    13101.79    190.04 o 
   4   5   3     1596.05     1322.75     25.07 o 
   5   5   3      735.12      629.36     12.80 o 
   6   5   3      108.87      114.80      5.84 o 
   7   5   3       20.40       20.27      4.79 o 
   8   5   3      368.41      336.87     32.74 o 
   9   5   3       25.23        5.48      3.25 o 
  -8   6   3      335.05      278.89     34.05 o 
  -7   6   3      869.69      881.45     54.91 o 
  -6   6   3        3.96        2.88      3.00 o 
  -5   6   3     3472.90     3555.54     42.39 o 
  -4   6   3      198.26      175.06     10.03 o 
  -3   6   3      494.24      467.52      9.27 o 
  -2   6   3     1759.89     1643.79     18.29 o 
  -1   6   3     2576.85     2154.26     21.58 o 
   0   6   3     6861.36     6673.61     59.76 o 
   1   6   3     1999.87     2018.53     20.42 o 
   2   6   3     1290.95     1285.48     15.56 o 
   3   6   3     2105.62     1990.13     21.68 o 
   4   6   3      143.46      127.55     10.05 o 
   5   6   3       35.32       32.64      6.27 o 
   6   6   3      127.82      116.91      7.92 o 
   7   6   3      592.04      603.75     19.91 o 
   8   6   3      596.36      642.22     24.70 o 
   9   6   3      195.42      215.62     14.19 o 
  -7   7   3       17.13        6.17      4.85 o 
  -6   7   3       53.28       46.75      5.57 o 
  -5   7   3      484.43      488.90     36.57 o 
  -4   7   3      863.82      817.36     15.50 o 
  -3   7   3     2377.37     2406.17     33.59 o 
  -2   7   3     3435.01     3670.97     43.97 o 
  -1   7   3    10710.42    10700.18    111.28 o 
   0   7   3     4726.68     4545.49     49.98 o 
   1   7   3      423.14      386.22     12.85 o 
   2   7   3        4.96       11.09      1.69 o 
   3   7   3      537.31      486.76     11.08 o 
   4   7   3     2408.28     2327.40     30.34 o 
   5   7   3      721.52      714.93     19.78 o 
   6   7   3      176.04      199.76      9.53 o 
   7   7   3        0.37        2.99      7.51 o 
   8   7   3       82.04       68.70      7.80 o 
   9   7   3       69.14       29.37      4.90 o 
  -6   8   3        1.76        7.17      5.30 o 
  -5   8   3     1967.46     1924.46     40.61 o 
  -4   8   3     2437.59     2536.24     33.32 o 
  -3   8   3     1179.37     1239.17     20.02 o 
  -2   8   3      268.11      259.84      9.76 o 
  -1   8   3        0.24        1.38      1.75 o 
   0   8   3     1228.59     1159.21     19.32 o 
   1   8   3     1011.78     1130.22     18.11 o 
   2   8   3      944.29     1072.67     14.84 o 
   3   8   3     3121.40     3307.14     33.68 o 
   4   8   3      505.36      505.05     11.35 o 
   5   8   3      111.55      110.61      9.18 o 
   6   8   3       79.44       98.52      7.40 o 
   7   8   3      214.96      197.88     10.11 o 
   8   8   3      493.27      555.30     47.14 o 
  -6   9   3      678.13      706.56     41.89 o 
  -5   9   3      882.13      851.09     57.99 o 
  -4   9   3       33.76       40.89      4.50 o 
  -3   9   3      332.58      368.11     15.43 o 
  -2   9   3      399.66      399.97     10.41 o 
  -1   9   3     3222.12     3173.26     38.80 o 
   0   9   3     1753.91     1687.48     26.18 o 
   1   9   3     1174.04     1143.94     20.09 o 
   2   9   3      416.08      351.84      9.60 o 
   3   9   3      206.83      192.56      8.58 o 
   4   9   3     1186.98     1106.53     19.92 o 
   5   9   3      260.72      229.26     10.36 o 
   6   9   3      282.22      248.14     10.63 o 
   7   9   3      303.80      355.62     25.51 o 
   8   9   3      229.57      273.66     33.09 o 
  -6  10   3        1.68        0.58      2.92 o 
  -5  10   3      552.61      520.78     47.64 o 
  -4  10   3     1207.52     1261.93     23.63 o 
  -3  10   3     2806.29     2843.22     37.94 o 
  -2  10   3      687.66      706.57     18.21 o 
  -1  10   3      354.65      367.39     17.00 o 
   0  10   3      553.60      481.88     18.05 o 
   1  10   3      770.73      678.30     18.18 o 
   2  10   3       21.63       27.89      3.17 o 
   3  10   3      605.46      603.81     14.38 o 
   4  10   3     2567.50     2709.85     40.64 o 
   5  10   3     1577.12     1666.22     34.10 o 
   6  10   3      163.15      181.94      9.90 o 
   7  10   3        0.65       17.50      9.74 o 
  -6  11   3      144.28      112.28     14.31 o 
  -5  11   3      356.12      385.50     46.00 o 
  -4  11   3      934.13      935.54     21.18 o 
  -3  11   3       72.22       88.76      8.28 o 
  -2  11   3      182.78      180.38      9.85 o 
  -1  11   3      238.79      252.36     14.27 o 
   0  11   3     1683.19     1720.53     29.09 o 
   1  11   3     3673.67     3799.42     48.60 o 
   2  11   3      235.35      280.02     18.73 o 
   3  11   3      515.27      562.34     17.13 o 
   4  11   3      184.13      208.08     12.15 o 
   5  11   3       48.82       59.46      7.84 o 
   6  11   3       27.01       10.03      6.79 o 
   7  11   3       98.35       74.67      6.88 o 
  -6  12   3      184.30      121.06     32.00 o 
  -5  12   3      157.34      121.87     18.37 o 
  -4  12   3        0.16       12.16      5.52 o 
  -3  12   3      477.51      526.70     47.00 o 
  -2  12   3      110.64      152.02      7.70 o 
  -1  12   3     1240.60     1366.17     34.82 o 
   0  12   3     1545.99     1526.17     29.58 o 
   1  12   3      888.05      907.36     32.69 o 
   2  12   3        0.26        6.05      3.92 o 
   3  12   3      178.25      145.58      8.74 o 
   4  12   3      999.65     1025.35     50.53 o 
   5  12   3      864.62      950.04     60.39 o 
   6  12   3       81.06       47.96      8.93 o 
  -6  13   3        0.76        3.36      4.05 o 
  -5  13   3      417.98      300.30     56.44 o 
  -4  13   3     1247.25     1335.33     40.84 o 
  -3  13   3     1172.77     1205.52     25.33 o 
  -2  13   3      216.82      218.47      9.83 o 
  -1  13   3        5.55        8.60      3.89 o 
   0  13   3       86.71       75.00      6.06 o 
   1  13   3      184.02      154.07     13.19 o 
   2  13   3       84.58       65.74      5.82 o 
   3  13   3      332.21      310.49     16.06 o 
   4  13   3      349.06      380.20     23.06 o 
   5  13   3      388.71      381.84     32.07 o 
  -5  14   3      149.50       91.21     17.75 o 
  -4  14   3      577.17      493.58     65.75 o 
  -3  14   3        4.73        4.81      2.14 o 
  -2  14   3        3.08        5.70      2.64 o 
  -1  14   3      142.99      147.25     16.51 o 
   0  14   3     1283.36     1387.79     33.49 o 
   1  14   3     1119.08     1138.27     32.67 o 
   2  14   3      497.68      457.64     30.14 o 
   3  14   3      300.54      298.37     21.36 o 
   4  14   3       46.94       27.73      8.33 o 
  -4  15   3      184.61      170.93     34.47 o 
  -3  15   3     1178.23     1243.29     66.49 o 
  -2  15   3      268.18      307.15     53.62 o 
  -1  15   3      703.91      688.82     41.82 o 
   0  15   3      578.77      512.11     37.01 o 
   1  15   3      180.64      169.53     15.88 o 
   2  15   3       14.98       10.22      6.08 o 
   3  15   3       69.85       57.15      9.95 o 
  -2  16   3      103.70      110.82     13.01 o 
  -1  16   3       41.86       30.41      7.98 o 
   0  16   3       28.07       24.91      7.15 o 
   1  16   3      315.17      270.16     22.76 o 
  -1 -14   4      431.31      395.24     42.57 o 
   0 -14   4      823.70      835.25     51.09 o 
   1 -14   4      530.42      567.99     54.02 o 
   2 -14   4      127.79      131.18     13.17 o 
  -3 -13   4      350.47      361.77     39.83 o 
  -2 -13   4     1074.35     1229.96    109.95 o 
  -1 -13   4      115.91      127.96     13.08 o 
   0 -13   4      329.93      397.97     42.55 o 
   1 -13   4      362.27      462.38     36.52 o 
   2 -13   4        1.79        9.04      4.18 o 
   3 -13   4        9.54        6.45      6.89 o 
   4 -13   4      237.49      177.49     33.59 o 
  -4 -12   4      252.01      278.96     19.23 o 
  -3 -12   4      528.84      540.34     30.08 o 
  -2 -12   4       38.53       25.73      6.29 o 
  -1 -12   4        7.19        7.68      8.82 o 
   0 -12   4       33.51       38.45     23.93 o 
   1 -12   4      185.36      179.42     17.34 o 
   2 -12   4      240.89      197.01     22.18 o 
   3 -12   4       80.20       62.72      6.99 o 
   4 -12   4      260.72      241.68     18.45 o 
   5 -12   4      393.08      363.57     25.87 o 
   6 -12   4       23.66        7.93      5.88 o 
  -5 -11   4      276.05      181.84     28.92 o 
  -4 -11   4      220.84      156.62     13.21 o 
  -3 -11   4      136.73      127.97      8.19 o 
  -2 -11   4       26.02       24.80     10.02 o 
  -1 -11   4       91.44       90.56     10.09 o 
   0 -11   4      588.13      598.52     22.51 o 
   1 -11   4     1685.47     1689.45     41.19 o 
   2 -11   4      197.98      182.71     12.52 o 
   3 -11   4        1.14       11.21      4.47 o 
   4 -11   4      486.68      552.76     31.48 o 
   5 -11   4     1366.09     1572.34     44.32 o 
   6 -11   4      603.35      639.80     54.21 o 
  -5 -10   4      110.73      101.25     12.85 o 
  -4 -10   4      199.94      193.54     14.56 o 
  -3 -10   4      533.00      553.80     21.64 o 
  -2 -10   4      303.47      350.37     13.51 o 
  -1 -10   4       41.17       37.77      6.44 o 
   0 -10   4        0.67       13.74      5.30 o 
   1 -10   4       12.97        9.16      9.96 o 
   2 -10   4      669.16      643.19     26.57 o 
   3 -10   4      159.27      150.83     10.70 o 
   4 -10   4     1166.50     1227.81     31.80 o 
   5 -10   4      348.83      436.69     30.14 o 
   6 -10   4      351.23      390.56     36.97 o 
   7 -10   4       25.09       34.76      9.95 o 
  -6  -9   4      110.21      103.28     10.79 o 
  -5  -9   4       60.15       36.85      5.15 o 
  -4  -9   4      390.62      349.62     28.91 o 
  -3  -9   4      615.60      592.47     15.70 o 
  -2  -9   4       28.84       25.52      3.93 o 
  -1  -9   4      843.25      763.34     14.21 o 
   0  -9   4     2759.08     2704.95     43.90 o 
   1  -9   4     2671.67     2730.15     46.67 o 
   2  -9   4     1596.03     1597.54     33.13 o 
   3  -9   4     1019.80     1122.40     55.46 o 
   4  -9   4      300.38      321.47     32.59 o 
   5  -9   4      324.03      314.72     17.15 o 
   6  -9   4       34.45       21.06     11.45 o 
   7  -9   4       20.75       15.12      8.97 o 
  -7  -8   4      569.75      643.13     40.29 o 
  -6  -8   4       14.00        5.60      4.38 o 
  -5  -8   4        0.22        5.05      1.81 o 
  -4  -8   4       64.13       73.48     11.31 o 
  -3  -8   4      283.32      224.77      9.46 o 
  -2  -8   4      673.73      719.73     16.62 o 
  -1  -8   4     1281.24     1366.47     20.80 o 
   0  -8   4      904.54     1012.33     16.18 o 
   1  -8   4     5441.61     5610.61     55.01 o 
   2  -8   4      671.82      708.57     30.15 o 
   3  -8   4       11.23       13.05      4.03 o 
   4  -8   4      135.58      135.73     10.23 o 
   5  -8   4      448.58      439.07     26.41 o 
   6  -8   4     1127.16     1112.34     39.33 o 
   7  -8   4      312.86      273.10     17.29 o 
   8  -8   4      171.99      100.59     17.67 o 
  -7  -7   4       80.16       43.90      7.86 o 
  -6  -7   4        0.16        7.08      3.34 o 
  -5  -7   4      545.83      612.60     21.09 o 
  -4  -7   4     1066.97     1149.85     19.49 o 
  -3  -7   4     4352.60     4277.12     47.26 o 
  -2  -7   4     2281.41     2109.30     30.78 o 
  -1  -7   4      200.89      196.36      7.25 o 
   0  -7   4       10.40       14.32      2.31 o 
   1  -7   4       99.47       92.51      4.43 o 
   2  -7   4      732.87      704.76     15.81 o 
   3  -7   4      275.19      295.56     14.53 o 
   4  -7   4      256.83      247.74     15.04 o 
   5  -7   4      963.22      937.72     46.32 o 
   6  -7   4       55.61       39.49      5.95 o 
   7  -7   4       66.42       76.78     10.93 o 
   8  -7   4      145.09       85.51     16.92 o 
  -7  -6   4      820.64      891.51     83.04 o 
  -6  -6   4     1183.75     1293.90     59.62 o 
  -5  -6   4      512.62      521.35     31.28 o 
  -4  -6   4      808.69      837.31     21.42 o 
  -3  -6   4      694.02      645.87     12.92 o 
  -2  -6   4       75.43       70.36      5.59 o 
  -1  -6   4      464.44      467.56     12.03 o 
   0  -6   4      815.90      935.48     15.62 o 
   1  -6   4     2233.41     2171.08     24.53 o 
   2  -6   4     2203.98     2120.69     23.73 o 
   3  -6   4      370.38      372.91     12.69 o 
   4  -6   4       18.31       29.01      2.93 o 
   5  -6   4      148.90      155.11      6.64 o 
   6  -6   4     1133.18     1134.60     23.78 o 
   7  -6   4      118.02      134.52     22.25 o 
   8  -6   4      258.48      197.16     28.02 o 
  -8  -5   4       77.97       68.46     19.70 o 
  -7  -5   4      782.01      747.99     46.99 o 
  -6  -5   4      373.21      315.74     23.01 o 
  -5  -5   4      136.98      115.47      8.51 o 
  -4  -5   4       56.55       63.73      5.55 o 
  -3  -5   4      327.55      287.61      8.82 o 
  -2  -5   4     1910.00     1749.88     36.02 o 
  -1  -5   4     1515.66     1789.75     22.52 o 
   0  -5   4       84.35      171.02      4.90 o 
   1  -5   4     4658.33     4965.12     47.31 o 
   2  -5   4      259.00      338.50      6.34 o 
   3  -5   4      745.33      628.40     15.91 o 
   4  -5   4      370.20      337.42     12.58 o 
   5  -5   4     3371.91     3493.50     43.93 o 
   6  -5   4     2387.62     2440.71     32.26 o 
   7  -5   4      909.47      959.70     32.88 o 
   8  -5   4      123.79      106.75      8.99 o 
  -8  -4   4       56.81       50.00      8.32 o 
  -7  -4   4       12.53        8.52      2.87 o 
  -6  -4   4       20.26       23.39      6.60 o 
  -5  -4   4      890.24      905.22     19.82 o 
  -4  -4   4      175.09      119.31      6.69 o 
  -3  -4   4     4725.84     4818.24     47.56 o 
  -2  -4   4     2094.10     2290.31     24.99 o 
  -1  -4   4      170.74      270.18      8.43 o 
   0  -4   4     1941.65     1905.25     20.24 o 
   1  -4   4     2524.84     2250.51     24.14 o 
   2  -4   4    11569.69    11019.07     97.58 o 
   3  -4   4     3789.67     3721.84     42.27 o 
   4  -4   4      123.86      168.59      9.44 o 
   5  -4   4      781.40      735.54     13.48 o 
   6  -4   4      207.59      177.36     10.53 o 
   7  -4   4       92.52       75.46      6.13 o 
   8  -4   4       27.48       27.26      6.07 o 
   9  -4   4       52.71       63.77     10.09 o 
  -8  -3   4       59.05       55.91      7.78 o 
  -7  -3   4      421.29      434.26     21.52 o 
  -6  -3   4     2305.95     2436.90     47.76 o 
  -5  -3   4      419.33      419.55     20.05 o 
  -4  -3   4     2081.81     2291.70     29.13 o 
  -3  -3   4       14.71       39.40      5.15 o 
  -2  -3   4     1303.65     1107.54     14.95 o 
  -1  -3   4     3613.50     3494.69     33.90 o 
   0  -3   4      150.54      164.48     13.16 o 
   1  -3   4     5856.98     5443.96     49.65 o 
   2  -3   4     5231.29     4931.92     53.39 o 
   3  -3   4     1062.40     1145.40     22.11 o 
   4  -3   4      283.23      257.38      6.47 o 
   5  -3   4      455.37      459.19     13.81 o 
   6  -3   4     1686.21     1597.01     29.21 o 
   7  -3   4      660.37      672.93     30.41 o 
   8  -3   4      107.68      104.86      8.99 o 
   9  -3   4      260.24      231.63     17.99 o 
  -9  -2   4      184.14      171.66     18.81 o 
  -8  -2   4      327.14      275.47     25.00 o 
  -7  -2   4      368.98      344.95     33.31 o 
  -6  -2   4      190.81      180.16     11.52 o 
  -5  -2   4     1218.62     1248.60     30.30 o 
  -4  -2   4      844.66      839.77     15.17 o 
  -3  -2   4     4177.00     4434.70     44.95 o 
  -2  -2   4    11475.94    11352.80    100.39 o 
  -1  -2   4     4410.36     4391.18     40.65 o 
   0  -2   4       10.72       17.02      1.47 o 
   1  -2   4        3.33        1.38      1.15 o 
   2  -2   4       38.67       48.05      3.05 o 
   3  -2   4      203.21      180.54     11.90 o 
   4  -2   4      612.36      516.27      7.60 o 
   5  -2   4     1339.05     1376.92     16.14 o 
   6  -2   4     3133.56     3038.94     49.71 o 
   7  -2   4      624.78      561.66     21.81 o 
   8  -2   4        5.70        4.62      2.79 o 
   9  -2   4       69.29       81.85     10.98 o 
  10  -2   4      276.28      330.93     21.41 o 
  -9  -1   4      116.92       85.00     10.92 o 
  -8  -1   4        0.02       -1.84      4.42 o 
  -7  -1   4       45.06       41.34      5.16 o 
  -6  -1   4      250.79      249.27     22.72 o 
  -5  -1   4     1318.77     1316.93     32.57 o 
  -4  -1   4       31.21       55.78      3.16 o 
  -3  -1   4     1520.48     1440.99     16.62 o 
  -2  -1   4     2686.36     2322.92     23.70 o 
  -1  -1   4      340.37      329.42     10.71 o 
   0  -1   4        6.63       13.38      2.65 o 
   1  -1   4     2598.16     2762.90     25.94 o 
   2  -1   4    10609.21    10626.04    109.11 o 
   3  -1   4    23638.82    24882.32    214.59 o 
   4  -1   4      845.64     1023.52     12.75 o 
   5  -1   4      240.27      240.86      8.13 o 
   6  -1   4       29.06       55.11      3.82 o 
   7  -1   4      202.48      202.38     11.14 o 
   8  -1   4      332.00      319.28     23.68 o 
   9  -1   4       88.49       76.57      8.65 o 
  10  -1   4      191.52      225.94     18.75 o 
  -9   0   4       62.87       52.13      8.09 o 
  -8   0   4       86.67       75.10      8.83 o 
  -7   0   4      929.98      954.40     25.46 o 
  -6   0   4     2372.12     2495.46     49.53 o 
  -5   0   4      352.78      304.60     11.24 o 
  -4   0   4       22.93       19.56      1.77 o 
  -3   0   4      419.01      409.26      9.06 o 
  -2   0   4      943.52      724.56      9.08 o 
  -1   0   4     6251.30     6147.44     54.91 o 
   0   0   4       81.70      102.98      2.89 o 
   1   0   4     2610.30     2498.78     23.35 o 
   2   0   4     4699.72     4174.51     43.49 o 
   3   0   4        5.57       30.23      4.06 o 
   4   0   4     2489.19     2839.80     28.59 o 
   5   0   4      129.29      156.48      5.16 o 
   6   0   4     1745.34     1681.60     28.60 o 
   7   0   4     1682.99     1754.01     24.92 o 
   8   0   4       28.72       30.98     10.94 o 
   9   0   4       83.72       80.18      7.14 o 
  10   0   4        4.31       -0.99      4.56 o 
  -9   1   4      223.70      197.42     27.67 o 
  -8   1   4      329.61      319.38     20.18 o 
  -7   1   4       22.41       14.92     11.18 o 
  -6   1   4      141.08      131.20     12.93 o 
  -5   1   4      564.73      548.81     15.66 o 
  -4   1   4     1400.12     1581.53     19.93 o 
  -3   1   4     3700.16     3798.10     37.40 o 
  -2   1   4    39053.32    39984.86    342.71 o 
  -1   1   4     6997.29     7204.10     83.18 o 
   0   1   4      196.07      256.44      5.80 o 
   1   1   4     1020.29     1055.15     12.79 o 
   2   1   4        1.81        8.71      1.27 o 
   3   1   4    14470.96    14982.38    130.39 o 
   4   1   4        3.82       11.82      1.63 o 
   5   1   4      653.84      716.40     12.52 o 
   6   1   4      527.63      500.80     13.28 o 
   7   1   4       46.16       47.24      4.37 o 
   8   1   4       22.79       21.93      6.89 o 
   9   1   4        2.84        4.44      2.67 o 
  10   1   4      287.13      336.02     22.93 o 
  -9   2   4       41.54       25.45      6.18 o 
  -8   2   4      131.59      133.64     11.03 o 
  -7   2   4      775.25      828.76     27.22 o 
  -6   2   4     1859.00     1988.12     40.37 o 
  -5   2   4     2721.14     2787.54     38.10 o 
  -4   2   4      602.92      644.00     13.58 o 
  -3   2   4      343.80      319.00      9.46 o 
  -2   2   4     2373.90     2335.95     27.34 o 
  -1   2   4      441.04      383.56      5.30 o 
   0   2   4       50.92       56.93      3.60 o 
   1   2   4     2064.86     1967.60     19.79 o 
   2   2   4     3761.43     3553.02     32.72 o 
   3   2   4     4848.95     4484.19     49.18 o 
   4   2   4      649.24      603.31      8.12 o 
   5   2   4      262.26      231.84      6.53 o 
   6   2   4       14.70       23.61      5.49 o 
   7   2   4     1143.44     1135.75     18.92 o 
   8   2   4      644.80      665.47     29.56 o 
   9   2   4      300.57      284.70     27.06 o 
  -9   3   4      126.72      134.82     19.65 o 
  -8   3   4      203.28      187.82     25.99 o 
  -7   3   4      514.30      505.45     27.10 o 
  -6   3   4     2048.30     2002.72     55.27 o 
  -5   3   4     1159.49     1078.63     23.97 o 
  -4   3   4       19.58       26.26      2.36 o 
  -3   3   4      335.72      344.07     11.61 o 
  -2   3   4     3776.27     3823.66     41.66 o 
  -1   3   4     7726.46     7781.25     68.47 o 
   0   3   4      214.74      254.09      4.37 o 
   1   3   4       49.63       55.01      4.02 o 
   2   3   4       86.24       82.41      3.49 o 
   3   3   4      790.11      748.94      9.74 o 
   4   3   4      996.21     1061.50     12.32 o 
   5   3   4      979.28     1027.03     18.16 o 
   6   3   4     1683.53     1663.23     29.29 o 
   7   3   4     2011.23     2141.34     30.13 o 
   8   3   4      176.06      203.79     14.22 o 
   9   3   4       81.57       80.55     10.57 o 
  -9   4   4      533.18      491.53     44.81 o 
  -8   4   4      422.94      353.19     35.54 o 
  -7   4   4       23.93       22.45      5.28 o 
  -6   4   4       24.02       23.46      6.37 o 
  -5   4   4     1117.73     1094.80     21.90 o 
  -4   4   4     1253.31     1287.66     20.88 o 
  -3   4   4      377.96      372.82     18.05 o 
  -2   4   4     5937.29     5834.74     52.60 o 
  -1   4   4      220.06      180.77      4.87 o 
   0   4   4      372.29      371.84      6.16 o 
   1   4   4      373.10      434.17      7.61 o 
   2   4   4     3813.31     3442.31     32.83 o 
   3   4   4    13907.98    13139.10    115.42 o 
   4   4   4     5432.27     5399.83     50.09 o 
   5   4   4      465.84      504.88     15.65 o 
   6   4   4      238.54      251.74      9.91 o 
   7   4   4        0.30        8.24      3.56 o 
   8   4   4       33.08       16.59      5.14 o 
   9   4   4       40.52       19.78      3.71 o 
  -9   5   4       14.16       11.40      7.51 o 
  -8   5   4       51.46       37.60      5.12 o 
  -7   5   4      149.19      116.26     20.29 o 
  -6   5   4     2898.58     3056.92     62.99 o 
  -5   5   4      539.69      496.60     13.61 o 
  -4   5   4     1563.37     1729.30     24.95 o 
  -3   5   4      250.35      205.89      5.87 o 
  -2   5   4       31.57       38.62      2.43 o 
  -1   5   4     6417.89     6217.15     56.10 o 
   0   5   4      369.47      239.36      5.73 o 
   1   5   4     3984.70     4231.45     39.31 o 
   2   5   4     5090.13     4879.42     45.12 o 
   3   5   4     4924.42     4769.64     44.50 o 
   4   5   4     1945.44     1983.34     21.23 o 
   5   5   4        1.96       10.82      3.16 o 
   6   5   4        1.79        4.89      2.76 o 
   7   5   4     1324.26     1339.79     31.08 o 
   8   5   4      453.61      456.13     44.02 o 
   9   5   4       26.00       10.22      3.14 o 
  -8   6   4      173.15      224.80     16.09 o 
  -7   6   4      286.85      273.38     16.93 o 
  -6   6   4      147.07      129.99      7.94 o 
  -5   6   4      127.65      108.06      5.99 o 
  -4   6   4      337.93      283.54      9.28 o 
  -3   6   4      451.13      415.60      9.52 o 
  -2   6   4     7349.13     7405.91     67.33 o 
  -1   6   4    12026.64    11633.02    102.49 o 
   0   6   4     9795.62    10080.80     89.45 o 
   1   6   4      983.14      952.78     12.44 o 
   2   6   4       66.00       59.72      3.00 o 
   3   6   4     1986.91     1740.50     19.35 o 
   4   6   4      349.03      340.69     10.34 o 
   5   6   4        2.90        3.77      1.74 o 
   6   6   4      163.72      176.17      8.04 o 
   7   6   4      303.79      332.94     20.76 o 
   8   6   4       12.63        7.65      3.70 o 
   9   6   4        4.72        9.08      2.44 o 
  -7   7   4        3.37        5.02      2.05 o 
  -6   7   4      280.39      244.99     24.36 o 
  -5   7   4     1487.86     1536.54     45.84 o 
  -4   7   4     5390.91     5549.06     77.45 o 
  -3   7   4     1247.63     1303.26     17.33 o 
  -2   7   4     2351.71     2208.37     22.96 o 
  -1   7   4      958.55      827.24     17.08 o 
   0   7   4      115.29       78.34      2.78 o 
   1   7   4       51.31       26.31      2.58 o 
   2   7   4     1639.60     1723.36     18.94 o 
   3   7   4     4392.62     4361.42     42.98 o 
   4   7   4     1446.91     1399.53     18.32 o 
   5   7   4        0.90        2.81      2.75 o 
   6   7   4        7.48       10.11      3.66 o 
   7   7   4      166.71      182.91      8.82 o 
   8   7   4      358.02      364.91     16.90 o 
   9   7   4      279.48      230.70     60.48 o 
  -7   8   4      617.48      466.50     71.57 o 
  -6   8   4     2293.05     2367.76     56.67 o 
  -5   8   4     1812.05     1826.98     45.98 o 
  -4   8   4     2178.10     2085.43     37.26 o 
  -3   8   4      108.22      114.35      9.93 o 
  -2   8   4      218.38      275.16     17.31 o 
  -1   8   4     4592.32     4864.20     55.08 o 
   0   8   4     2653.42     2786.16     59.88 o 
   1   8   4       39.25        7.89      1.76 o 
   2   8   4       16.61       32.95      3.29 o 
   3   8   4        1.98        8.77      3.14 o 
   4   8   4       67.57       57.96      3.81 o 
   5   8   4       96.93       92.75      7.08 o 
   6   8   4      221.62      193.85     11.11 o 
   7   8   4     1217.58     1405.85     80.30 o 
   8   8   4      555.83      661.27     55.90 o 
  -6   9   4      123.87      140.09     14.39 o 
  -5   9   4        0.17        6.54      3.88 o 
  -4   9   4      332.32      358.16     23.50 o 
  -3   9   4        2.03        8.30      1.82 o 
  -2   9   4     1061.95     1112.37     19.51 o 
  -1   9   4     1711.06     1672.99     25.13 o 
   0   9   4      640.89      629.03     16.90 o 
   1   9   4       17.44       23.28      4.74 o 
   2   9   4      149.00      142.97      6.36 o 
   3   9   4     4788.27     4971.31     48.97 o 
   4   9   4     2686.46     2701.36     33.10 o 
   5   9   4     1171.23     1212.44     26.02 o 
   6   9   4      836.59      914.34     48.53 o 
   7   9   4      291.70      324.76     16.30 o 
   8   9   4        5.83        3.92      3.50 o 
  -6  10   4      475.04      458.84     31.31 o 
  -5  10   4     1537.17     1520.14     70.62 o 
  -4  10   4      624.34      658.82     25.73 o 
  -3  10   4        8.41        4.89      4.15 o 
  -2  10   4       20.48       17.31      2.94 o 
  -1  10   4       68.27       79.59      6.32 o 
   0  10   4     1958.60     1860.12     27.42 o 
   1  10   4      130.23      168.39     11.13 o 
   2  10   4     2900.95     2944.04     39.88 o 
   3  10   4     1171.99     1190.57     28.32 o 
   4  10   4     1032.29     1087.64     22.18 o 
   5  10   4      168.85      202.91     13.44 o 
   6  10   4      123.41      182.95      9.55 o 
   7  10   4      174.69      124.50      8.42 o 
   8  10   4      147.04      132.91     13.37 o 
  -6  11   4      313.74      295.20     18.86 o 
  -5  11   4      272.26      257.51     30.95 o 
  -4  11   4      202.25      196.34     23.34 o 
  -3  11   4        4.68        9.87      3.46 o 
  -2  11   4     1445.53     1401.75     23.82 o 
  -1  11   4     3400.82     3427.98     48.76 o 
   0  11   4     4408.07     4519.51     55.38 o 
   1  11   4     2320.78     2360.69     61.70 o 
   2  11   4     1535.88     1541.87     24.26 o 
   3  11   4       18.28       15.62      3.53 o 
   4  11   4      194.31      157.43     14.55 o 
   5  11   4      122.50       84.78     12.35 o 
   6  11   4       78.43       48.38      5.07 o 
   7  11   4       13.32       15.21      3.75 o 
  -6  12   4       11.58        8.39      3.54 o 
  -5  12   4      339.54      339.00     25.83 o 
  -4  12   4     1248.52     1313.88     65.78 o 
  -3  12   4      563.11      613.19     25.50 o 
  -2  12   4      809.20      860.00     25.43 o 
  -1  12   4     1350.09     1388.57     25.71 o 
   0  12   4      395.32      410.31     25.50 o 
   1  12   4        0.61        7.97      3.38 o 
   2  12   4       56.98       50.35      4.47 o 
   3  12   4      410.26      368.03     19.04 o 
   4  12   4      520.05      527.84     21.48 o 
   5  12   4      143.17      140.98     12.28 o 
   6  12   4      232.55      315.76     49.05 o 
  -5  13   4     1066.05     1083.22    105.62 o 
  -4  13   4     1234.25     1288.48     84.97 o 
  -3  13   4      580.62      522.90     25.76 o 
  -2  13   4       43.35       41.48      4.52 o 
  -1  13   4       66.42       63.97      5.93 o 
   0  13   4     1428.31     1502.10     28.16 o 
   1  13   4      341.78      338.77     23.39 o 
   2  13   4      108.04       97.83      7.16 o 
   3  13   4       59.69       54.87     10.81 o 
   4  13   4       36.98       24.82      6.41 o 
   5  13   4       16.99        5.79      9.04 o 
   6  13   4        0.73       -5.43      5.43 o 
  -4  14   4       66.21       68.29     10.42 o 
  -3  14   4       32.00       29.67      6.71 o 
  -2  14   4      365.89      378.08     12.97 o 
  -1  14   4      160.82      157.09     13.41 o 
   0  14   4      867.03      850.93     37.31 o 
   1  14   4      233.06      213.23     12.39 o 
   2  14   4      145.51      140.30     10.40 o 
   3  14   4       11.09        0.99      2.77 o 
   4  14   4      769.43      878.67     33.54 o 
   5  14   4      227.24      181.70     16.62 o 
  -4  15   4      967.72      890.41    111.12 o 
  -3  15   4      554.13      492.98     78.64 o 
  -2  15   4       64.84       60.45      5.91 o 
  -1  15   4      121.68      120.16      9.74 o 
   0  15   4        3.37        3.05      2.37 o 
   1  15   4       63.76       38.66      8.96 o 
   2  15   4        8.04       23.50     11.19 o 
   3  15   4      415.19      310.67     39.33 o 
  -2  16   4        5.43        7.30      3.51 o 
  -1  16   4      135.17      135.19     20.48 o 
   0  16   4     1257.21     1341.70     39.27 o 
   1  16   4     1063.51     1124.60     33.64 o 
   2  16   4      260.35      248.82     15.20 o 
  -2 -13   5       71.66       42.19     12.98 o 
  -1 -13   5       12.15       20.31      6.27 o 
   0 -13   5        6.76       -0.41      4.32 o 
   1 -13   5      157.08      153.32     15.80 o 
   2 -13   5       67.38       87.14     21.54 o 
   3 -13   5      398.12      365.93     22.05 o 
   4 -13   5      428.88      305.84     65.77 o 
  -3 -12   5      186.20      175.84     13.42 o 
  -2 -12   5       92.33      113.76      9.91 o 
  -1 -12   5      322.94      347.28     53.11 o 
   0 -12   5      501.93      476.08     30.27 o 
   1 -12   5      417.73      502.98     30.87 o 
   2 -12   5       81.99       82.01      8.89 o 
   3 -12   5       23.88       24.73      6.64 o 
   4 -12   5       28.03       24.07      5.68 o 
   5 -12   5      264.05      255.82     34.57 o 
  -4 -11   5       86.33       63.91     10.77 o 
  -3 -11   5      326.46      309.10     34.04 o 
  -2 -11   5      109.06      101.27      6.68 o 
  -1 -11   5      414.81      455.35     26.60 o 
   0 -11   5      798.26      853.01     51.34 o 
   1 -11   5      163.37      162.67     19.40 o 
   2 -11   5       27.39       14.63      4.89 o 
   3 -11   5      133.20      133.14     10.99 o 
   4 -11   5      260.20      243.52     24.78 o 
   5 -11   5      721.41      769.70     30.41 o 
   6 -11   5      217.91      182.31     15.82 o 
  -5 -10   5      217.63      192.09     19.60 o 
  -4 -10   5      609.57      567.10     29.71 o 
  -3 -10   5      398.70      414.81     37.11 o 
  -2 -10   5        0.70        7.48      4.93 o 
  -1 -10   5       82.46       62.56      5.12 o 
   0 -10   5      107.30       89.76      8.96 o 
   1 -10   5     1490.99     1501.52     37.43 o 
   2 -10   5      416.04      434.44     32.76 o 
   3 -10   5      564.71      556.09     24.32 o 
   4 -10   5     1577.13     1674.03     41.22 o 
   5 -10   5      356.74      372.08     28.92 o 
   6 -10   5       30.91        4.13      3.27 o 
   7 -10   5        9.13       23.25      8.87 o 
  -6  -9   5      189.10      143.57     16.09 o 
  -5  -9   5       21.61       24.59      6.26 o 
  -4  -9   5       87.40       63.49      8.46 o 
  -3  -9   5        0.04        2.80      2.11 o 
  -2  -9   5      247.58      242.99     13.20 o 
  -1  -9   5      142.90      171.42      6.56 o 
   0  -9   5     2247.20     2304.54     49.50 o 
   1  -9   5     2242.14     2397.14     44.99 o 
   2  -9   5      747.05      733.67     37.08 o 
   3  -9   5        3.81        9.88      8.40 o 
   4  -9   5        7.29       16.76      5.64 o 
   5  -9   5      761.15      793.53     30.17 o 
   6  -9   5        3.48        3.65      2.72 o 
   7  -9   5      143.46      110.70     13.30 o 
  -6  -8   5       12.90       12.16      5.02 o 
  -5  -8   5      200.85      180.70     11.97 o 
  -4  -8   5      496.85      438.56     27.87 o 
  -3  -8   5     1949.02     1979.44     32.11 o 
  -2  -8   5     1795.00     1820.57     33.30 o 
  -1  -8   5      842.57      765.92     19.55 o 
   0  -8   5      604.64      654.15     14.19 o 
   1  -8   5       13.90       15.91      3.66 o 
   2  -8   5        6.17        5.32      3.15 o 
   3  -8   5      141.18      103.82     11.36 o 
   4  -8   5     1100.73     1120.22     29.63 o 
   5  -8   5      946.99      987.80     30.55 o 
   6  -8   5      353.83      303.48     30.30 o 
   7  -8   5       22.03       16.21      7.93 o 
   8  -8   5       17.47       22.85      8.70 o 
  -7  -7   5      106.73       90.31     10.45 o 
  -6  -7   5      450.81      453.36     45.94 o 
  -5  -7   5      442.02      443.15     15.75 o 
  -4  -7   5     1485.37     1494.54     29.71 o 
  -3  -7   5     2684.33     2689.66     35.42 o 
  -2  -7   5      429.23      470.48     17.07 o 
  -1  -7   5       29.63       32.59      3.44 o 
   0  -7   5      289.83      324.87      9.38 o 
   1  -7   5     2478.52     2508.57     40.18 o 
   2  -7   5     1090.57     1102.54     18.93 o 
   3  -7   5        1.58        0.40      2.01 o 
   4  -7   5      300.87      326.21     11.71 o 
   5  -7   5      126.18      105.67      9.55 o 
   6  -7   5       38.30       42.11      6.87 o 
   7  -7   5      116.89      156.21     13.69 o 
   8  -7   5      317.16      206.35     37.64 o 
  -7  -6   5      553.08      591.07     24.25 o 
  -6  -6   5      910.46      951.14     27.20 o 
  -5  -6   5       52.31       41.99      8.41 o 
  -4  -6   5        6.36       15.19      3.63 o 
  -3  -6   5       70.03       68.58      4.57 o 
  -2  -6   5      570.73      592.57     13.49 o 
  -1  -6   5       26.11       86.41      4.55 o 
   0  -6   5      678.76      799.87     14.58 o 
   1  -6   5     2342.29     2562.76     29.42 o 
   2  -6   5      520.41      665.48     16.25 o 
   3  -6   5      284.49      184.52      8.61 o 
   4  -6   5      455.25      439.93     14.11 o 
   5  -6   5     1988.14     2019.30     30.70 o 
   6  -6   5     1252.90     1278.53     24.06 o 
   8  -6   5      113.74       97.53     14.83 o 
  -7  -5   5      204.54      188.94     16.02 o 
  -6  -5   5        0.03       -0.40      4.42 o 
  -5  -5   5       93.42      102.47      9.03 o 
  -4  -5   5     1364.17     1511.22     23.05 o 
  -3  -5   5      752.52      813.92     15.51 o 
  -2  -5   5     2100.35     2223.90     26.83 o 
  -1  -5   5      251.31      172.41      5.52 o 
   0  -5   5      234.82      210.21      5.96 o 
   1  -5   5     1573.46     1387.33     19.73 o 
   2  -5   5      739.54      524.92      9.15 o 
   3  -5   5     1495.89     1549.96     24.64 o 
   4  -5   5     1800.99     1759.19     24.93 o 
   5  -5   5     2809.56     2692.82     39.41 o 
   6  -5   5      711.77      655.70     15.65 o 
   7  -5   5        1.37        2.64      1.63 o 
   8  -5   5       23.71       11.98      3.60 o 
  -8  -4   5       52.00       34.29      7.73 o 
  -7  -4   5      152.07      160.66     13.63 o 
  -6  -4   5      352.48      378.19     20.23 o 
  -5  -4   5      297.69      312.96     16.26 o 
  -4  -4   5        2.07        8.78      1.92 o 
  -3  -4   5     2021.36     2059.21     25.35 o 
  -2  -4   5       28.74       48.84      3.26 o 
  -1  -4   5     1148.27     1052.32     14.84 o 
   0  -4   5     2773.30     2707.96     27.38 o 
   1  -4   5     7196.58     6768.72     61.83 o 
   2  -4   5    13998.51    14390.87    126.58 o 
   3  -4   5      864.45      824.61     15.03 o 
   4  -4   5     1067.23      933.89     17.13 o 
   5  -4   5        5.27        0.22      1.58 o 
   6  -4   5      345.61      351.47     15.20 o 
   7  -4   5       53.81       61.22      6.95 o 
   8  -4   5      218.52      203.21     18.47 o 
   9  -4   5      327.54      331.08     54.05 o 
  -8  -3   5       80.80       78.17     10.54 o 
  -7  -3   5      677.92      721.03     31.95 o 
  -6  -3   5      160.32      140.38     10.56 o 
  -5  -3   5      495.38      501.82     18.95 o 
  -4  -3   5     1125.45     1123.08     17.18 o 
  -3  -3   5      406.28      366.32     11.64 o 
  -2  -3   5     6095.86     5552.51     53.50 o 
  -1  -3   5     2501.41     2412.96     24.79 o 
   0  -3   5     2594.95     2428.94     24.44 o 
   1  -3   5     4116.57     3695.17     34.98 o 
   2  -3   5      577.82      453.82     11.07 o 
   3  -3   5      103.54      143.89      5.84 o 
   4  -3   5       10.74       28.85      4.04 o 
   5  -3   5      519.65      489.55     11.52 o 
   6  -3   5     1380.97     1388.06     30.41 o 
   7  -3   5      294.95      282.35     23.74 o 
   8  -3   5        6.74        6.39      1.96 o 
   9  -3   5        0.72       11.27      8.57 o 
  -8  -2   5        4.53       -0.42      4.36 o 
  -7  -2   5        3.25       -2.78      7.53 o 
  -6  -2   5      103.06      112.77      9.48 o 
  -5  -2   5      346.55      373.29     16.54 o 
  -4  -2   5     4212.78     4468.77     46.24 o 
  -3  -2   5     8959.89     8744.72     92.51 o 
  -2  -2   5     8460.88     8443.73     76.65 o 
  -1  -2   5      138.67      135.42      4.14 o 
   0  -2   5       14.42       56.41      5.05 o 
   1  -2   5      582.30      697.58     10.84 o 
   2  -2   5     3358.70     3138.77     35.36 o 
   3  -2   5     1491.91     1663.21     21.05 o 
   4  -2   5      255.77      352.73      7.64 o 
   5  -2   5       60.01       80.33      6.11 o 
   6  -2   5       38.44       66.89      5.80 o 
   7  -2   5      145.13      146.66     14.38 o 
   8  -2   5       56.40       62.95      5.63 o 
   9  -2   5      556.46      607.63     19.19 o 
  -8  -1   5      254.04      255.27     25.05 o 
  -7  -1   5     1176.74     1290.49     49.65 o 
  -6  -1   5     2643.71     2863.06     53.57 o 
  -5  -1   5      791.66      808.59     21.69 o 
  -4  -1   5       52.01       64.47      4.25 o 
  -3  -1   5      434.72      473.23      9.57 o 
  -2  -1   5      139.51       84.56      3.36 o 
  -1  -1   5      558.40      565.70     10.08 o 
   0  -1   5      469.35      683.96     11.93 o 
   1  -1   5     1530.19     1452.32     15.46 o 
   2  -1   5     5531.30     5417.24     49.03 o 
   3  -1   5       98.18      188.90      3.28 o 
   4  -1   5      866.53     1065.26     14.13 o 
   5  -1   5      364.40      338.90     10.41 o 
   6  -1   5     1469.51     1311.38     25.27 o 
   7  -1   5     1210.69     1229.15     37.24 o 
   8  -1   5      496.60      527.64     16.55 o 
   9  -1   5      196.77      223.04     12.24 o 
  10  -1   5       77.89       98.36     13.97 o 
  -8   0   5      243.53      214.15     24.06 o 
  -7   0   5     1432.08     1480.51     53.68 o 
  -6   0   5      589.05      571.83     22.05 o 
  -5   0   5       81.51       75.37      6.60 o 
  -4   0   5      269.87      285.44     12.19 o 
  -3   0   5     1551.62     1647.30     19.08 o 
  -2   0   5     4241.11     4129.79     53.11 o 
  -1   0   5     4430.23     4970.10     45.57 o 
   0   0   5      337.92      252.36      4.95 o 
   1   0   5        0.49        3.74      1.24 o 
   2   0   5      913.35      640.71     13.12 o 
   3   0   5      344.16      266.87      5.95 o 
   4   0   5     8080.05     9097.03     81.46 o 
   5   0   5     1515.41     1379.70     18.41 o 
   6   0   5     4321.47     4171.19     51.02 o 
   7   0   5      615.45      601.20     19.53 o 
   8   0   5      148.24      156.10     11.00 o 
   9   0   5       63.81       51.16     12.03 o 
  10   0   5        0.74       -4.40      7.17 o 
  -9   1   5       36.51       45.32     10.05 o 
  -8   1   5        6.84        5.42      4.34 o 
  -7   1   5       10.30        2.98      3.45 o 
  -6   1   5     1414.72     1402.85     32.95 o 
  -5   1   5      259.82      273.66     15.15 o 
  -4   1   5      419.89      475.43     11.58 o 
  -3   1   5      296.88      311.93      6.45 o 
  -2   1   5     2377.13     2688.79     31.86 o 
  -1   1   5      764.89      905.24     11.62 o 
   0   1   5      591.53      514.97      7.40 o 
   1   1   5     2981.79     2771.99     26.34 o 
   2   1   5    14570.61    13160.20    114.71 o 
   3   1   5     9272.06     9653.47     99.72 o 
   4   1   5       40.93       30.99      2.21 o 
   5   1   5      127.25      120.23      6.48 o 
   6   1   5        5.04       14.74      3.60 o 
   7   1   5        1.48        8.95      2.98 o 
   8   1   5       99.43       90.07      8.44 o 
   9   1   5      126.28      147.26     21.39 o 
  10   1   5      273.58      331.46     23.82 o 
  -9   2   5      106.59       56.98     11.89 o 
  -8   2   5      146.07      165.43     31.10 o 
  -7   2   5     1088.23     1138.16     37.52 o 
  -6   2   5     1835.42     1884.67     40.28 o 
  -5   2   5      638.82      604.95     18.15 o 
  -4   2   5       12.36        4.18      2.75 o 
  -3   2   5      248.70      205.53     12.82 o 
  -2   2   5     7968.40     7861.69     82.22 o 
  -1   2   5    11371.21    11421.75    137.31 o 
   0   2   5     2098.32     2149.74     27.80 o 
   1   2   5     2962.29     2817.81     27.90 o 
   2   2   5     9109.63     8573.80     87.70 o 
   3   2   5      617.04      544.77      9.28 o 
   4   2   5       23.89        5.15      2.20 o 
   5   2   5      218.97      234.47     13.66 o 
   6   2   5     1723.04     1670.61     25.65 o 
   7   2   5      465.51      457.04     23.59 o 
   8   2   5       18.45       12.91      4.90 o 
   9   2   5       20.43        8.36      3.26 o 
  10   2   5        9.57       -0.29      4.30 o 
  -9   3   5      286.22      304.01     26.20 o 
  -8   3   5       27.12       10.40      9.52 o 
  -7   3   5       35.88       15.95      7.77 o 
  -6   3   5        5.13        3.96      4.50 o 
  -5   3   5       45.89       43.36      3.81 o 
  -4   3   5      242.15      293.15     12.31 o 
  -3   3   5     3142.65     3222.87     38.19 o 
  -2   3   5    11162.78    10842.27    111.43 o 
  -1   3   5    11263.45    11121.50     97.45 o 
   0   3   5      955.33     1010.01     11.53 o 
   1   3   5       43.08       22.99      1.88 o 
   2   3   5     1060.77      971.00     11.58 o 
   3   3   5      662.34      609.39      8.57 o 
   4   3   5      816.85     1056.68     13.43 o 
   5   3   5      459.00      577.02     15.93 o 
   6   3   5     1974.38     2058.27     34.38 o 
   7   3   5      260.62      276.20     10.82 o 
   8   3   5       28.39       20.83      4.07 o 
   9   3   5      155.65      150.63     18.36 o 
  -9   4   5       29.96       27.53     12.52 o 
  -8   4   5        0.41        9.15      8.61 o 
  -7   4   5       43.22       56.52      7.03 o 
  -6   4   5     1802.68     1822.73     47.06 o 
  -5   4   5     2426.74     2556.32     36.36 o 
  -4   4   5      187.84      247.73     13.06 o 
  -3   4   5     1287.13     1426.85     21.29 o 
  -2   4   5      150.86      131.78      4.86 o 
  -1   4   5       45.41       58.48      3.09 o 
   0   4   5     1308.69     1463.56     17.07 o 
   1   4   5      692.15      707.30     10.02 o 
   2   4   5    11506.83    11057.76     97.62 o 
   3   4   5     2963.13     2929.61     29.85 o 
   4   4   5      118.86      141.28      5.83 o 
   5   4   5       74.67       72.28      6.36 o 
   6   4   5      776.58      815.76     24.02 o 
   7   4   5      418.47      396.76     12.81 o 
   8   4   5      329.23      297.23     18.20 o 
   9   4   5      189.45      174.45     12.70 o 
  -8   5   5      219.94      143.35     32.97 o 
  -7   5   5      717.63      746.30     29.38 o 
  -6   5   5     3597.59     3697.78     63.56 o 
  -5   5   5      563.97      567.26     13.96 o 
  -4   5   5       80.13       89.86      7.46 o 
  -3   5   5      169.71      179.52      7.73 o 
  -2   5   5     8343.29     8416.02     76.39 o 
  -1   5   5     9618.11     9828.19     87.15 o 
   0   5   5       10.44       24.52      2.42 o 
   1   5   5      188.34      172.68      4.60 o 
   2   5   5      373.81      303.39      7.53 o 
   3   5   5      179.70      210.38      6.63 o 
   4   5   5      727.16      754.29     14.57 o 
   5   5   5      625.78      686.02     17.08 o 
   6   5   5     1211.08     1168.10     19.32 o 
   7   5   5      949.82     1002.96     20.59 o 
   8   5   5      171.99      173.02      9.65 o 
   9   5   5       56.22       60.72      6.19 o 
  -8   6   5       47.39       42.57     10.81 o 
  -7   6   5        2.56       -1.05      4.62 o 
  -6   6   5      200.00      203.81      8.78 o 
  -5   6   5     2135.16     2289.49     55.28 o 
  -4   6   5      141.28      188.28     10.12 o 
  -3   6   5     3299.52     3332.74     34.30 o 
  -2   6   5     4517.19     4368.09     41.97 o 
  -1   6   5     2833.94     2633.85     26.41 o 
   0   6   5      636.95      653.50     10.10 o 
   1   6   5      989.09     1037.07     13.85 o 
   2   6   5     1372.07     1240.14     15.49 o 
   3   6   5     4017.36     3684.71     36.17 o 
   4   6   5     2456.32     2321.06     25.75 o 
   5   6   5      339.21      312.65     13.19 o 
   6   6   5      415.18      415.17     15.63 o 
   7   6   5        7.37       23.37      5.11 o 
   8   6   5       19.57       11.63      4.08 o 
   9   6   5       90.40       39.66      5.75 o 
  -6   7   5     1970.81     1968.81     54.69 o 
  -5   7   5      610.75      566.26     18.94 o 
  -4   7   5        8.64        6.54      2.37 o 
  -3   7   5      411.45      429.93     11.59 o 
  -2   7   5        6.83        4.64      1.36 o 
  -1   7   5     1480.68     1487.03     17.15 o 
   0   7   5     1673.24     1827.81     20.04 o 
   1   7   5     1045.31     1170.74     15.08 o 
   2   7   5     3169.80     3070.71     31.17 o 
   3   7   5     1519.35     1434.11     21.01 o 
   4   7   5      207.92      197.95      6.77 o 
   5   7   5      336.41      357.52     11.10 o 
   6   7   5      292.31      271.51     12.44 o 
   7   7   5      809.24      919.96     38.63 o 
   8   7   5      199.03      208.09     17.92 o 
   9   7   5       25.98        7.90      5.66 o 
  -7   8   5      151.35      110.13     24.08 o 
  -6   8   5     1358.28     1328.96     47.21 o 
  -5   8   5     1111.80     1073.66     31.53 o 
  -4   8   5        8.71       14.00      4.69 o 
  -3   8   5       24.07       35.12      5.96 o 
  -2   8   5     2831.32     2803.56     34.86 o 
  -1   8   5     6873.31     7039.37     92.34 o 
   0   8   5     1298.63     1325.52     21.64 o 
   1   8   5      590.91      644.44     14.51 o 
   2   8   5      227.46      179.79     10.35 o 
   3   8   5     2067.12     1910.45     22.60 o 
   4   8   5     3931.68     3937.40     49.08 o 
   5   8   5      325.54      317.23     12.91 o 
   6   8   5      472.50      505.68     13.58 o 
   7   8   5      479.18      526.20     21.38 o 
   8   8   5      155.28      179.41     14.67 o 
  -7   9   5        0.13        5.47      4.06 o 
  -6   9   5      322.69      265.76     27.99 o 
  -5   9   5     2355.01     2455.71     56.09 o 
  -4   9   5     1114.08     1214.62     29.15 o 
  -3   9   5      594.19      674.40     18.55 o 
  -2   9   5      883.82      850.37     19.81 o 
  -1   9   5      101.05       85.09      5.05 o 
   0   9   5      261.45      251.02     10.95 o 
   1   9   5      197.10      211.92      9.95 o 
   2   9   5      190.07      181.13     10.18 o 
   3   9   5     2684.20     2705.92     30.12 o 
   4   9   5      759.74      774.80     26.78 o 
   5   9   5      357.43      383.40     16.93 o 
   6   9   5      112.37      120.69     10.66 o 
   7   9   5        0.86        0.27      5.61 o 
   8   9   5      186.15      132.90     10.02 o 
  -6  10   5      302.14      241.70     26.86 o 
  -5  10   5     1503.03     1497.36     45.34 o 
  -4  10   5       18.92       11.28      4.95 o 
  -3  10   5        1.68        4.07      1.92 o 
  -2  10   5      630.58      612.43     26.88 o 
  -1  10   5     5825.79     5504.65     80.46 o 
   0  10   5     2675.46     2631.39     34.32 o 
   1  10   5      250.75      302.80     15.99 o 
   2  10   5     2328.95     2264.76     55.61 o 
   3  10   5     1574.05     1605.20     26.98 o 
   4  10   5       29.60       37.18      6.60 o 
   5  10   5       91.81      113.36     12.14 o 
   6  10   5       70.41       53.21     10.09 o 
   7  10   5      655.36      708.87     35.73 o 
   8  10   5      117.20      115.88     16.53 o 
  -6  11   5        5.96       13.98      5.37 o 
  -5  11   5      212.62      224.30     22.62 o 
  -4  11   5      848.88      882.12     30.13 o 
  -3  11   5        5.01       14.37      3.35 o 
  -2  11   5      772.33      813.04     20.72 o 
  -1  11   5     3303.64     3422.21     43.51 o 
   0  11   5     1464.86     1359.47     27.88 o 
   1  11   5      783.60      717.62     24.67 o 
   2  11   5        1.00       13.46      6.10 o 
   3  11   5     1063.45     1005.89     29.21 o 
   4  11   5      922.26      976.76     23.27 o 
   5  11   5      120.14       93.03      9.88 o 
   6  11   5      169.10      169.86     10.06 o 
   7  11   5      170.88      183.67     11.92 o 
  -6  12   5      340.44      293.93     45.25 o 
  -5  12   5     1963.54     2155.11     59.26 o 
  -4  12   5     2117.77     2313.38     46.65 o 
  -3  12   5     1137.83     1146.73     29.28 o 
  -2  12   5      460.09      446.78     19.98 o 
  -1  12   5        0.33        6.05      3.35 o 
   0  12   5      160.05      171.25      7.94 o 
   1  12   5       79.03       89.23      6.68 o 
   2  12   5      362.76      374.59     34.38 o 
   3  12   5     1053.50     1116.88     26.10 o 
   4  12   5      174.26      186.76     11.59 o 
   5  12   5        0.32       -0.26      4.21 o 
   6  12   5      133.51       90.81     10.24 o 
  -6  13   5      194.36      180.30     14.12 o 
  -5  13   5      719.46      750.19     67.15 o 
  -4  13   5      199.40      202.17     20.77 o 
  -3  13   5       52.10       55.19      6.47 o 
  -2  13   5       11.55        6.21      3.64 o 
  -1  13   5     1638.31     1728.70     32.77 o 
   0  13   5      839.23      822.42     21.18 o 
   1  13   5       87.29      105.48      8.72 o 
   2  13   5       55.50       63.05      6.91 o 
   3  13   5        1.37        1.75      2.21 o 
   4  13   5      147.21      122.61     10.38 o 
   5  13   5       62.73       46.21     13.32 o 
   6  13   5       64.49       32.38     10.10 o 
  -5  14   5      147.06      114.95     11.95 o 
  -4  14   5      297.57      250.69     36.62 o 
  -3  14   5      137.02      149.45     10.91 o 
  -2  14   5      139.23      146.58      8.74 o 
  -1  14   5      501.81      514.23     20.17 o 
   0  14   5       24.55       19.27      3.29 o 
   1  14   5        2.94        1.53      3.60 o 
   2  14   5      150.14      134.26     10.89 o 
   3  14   5      553.06      564.08     33.35 o 
   4  14   5     1089.22     1142.19     79.82 o 
   5  14   5      426.42      337.35     42.34 o 
  -4  15   5      600.73      484.75     92.19 o 
  -3  15   5      159.83      118.82     14.26 o 
  -2  15   5        1.15        7.53      3.64 o 
  -1  15   5      606.10      644.56     34.92 o 
   0  15   5      941.38      989.28     28.72 o 
   1  15   5      856.53      876.42     33.50 o 
   2  15   5      423.81      392.10     26.49 o 
   3  15   5      626.73      558.61     50.58 o 
   4  15   5       97.36      110.58     18.41 o 
  -2  16   5      131.15       89.35     22.53 o 
  -1  16   5      554.07      598.50     60.63 o 
   0  16   5      739.80      725.53     77.72 o 
   1  16   5      458.44      478.21     29.26 o 
   2  16   5      316.07      303.25     23.12 o 
   0 -13   6      717.22      652.43     85.61 o 
   1 -13   6      339.27      338.70     58.68 o 
   2 -13   6      160.29      171.86     17.03 o 
  -2 -12   6       49.47       39.68      6.62 o 
  -1 -12   6      386.25      373.26     41.23 o 
   0 -12   6      909.27     1015.36     46.75 o 
   1 -12   6      288.23      347.60     45.06 o 
   2 -12   6       12.26        2.90      6.48 o 
   3 -12   6       15.57       21.00     11.38 o 
   4 -12   6       64.17       47.11     12.41 o 
   5 -12   6      195.52      129.03     20.03 o 
  -3 -11   6      699.67      641.27     52.62 o 
  -2 -11   6      157.47      177.67     34.17 o 
  -1 -11   6      111.60      119.55     10.04 o 
   0 -11   6      123.15      132.96     16.03 o 
   1 -11   6       10.42        3.24      4.06 o 
   2 -11   6      169.17      158.98     13.13 o 
   3 -11   6      195.17      143.19     11.93 o 
   5 -11   6       96.00       67.05      8.17 o 
   6 -11   6      158.56      156.70     21.84 o 
  -4 -10   6      375.16      343.29     27.29 o 
  -3 -10   6       66.85       46.96      5.44 o 
  -2 -10   6       22.33       16.00      5.28 o 
  -1 -10   6      218.05      225.59     13.75 o 
   0 -10   6      976.23      986.95     52.08 o 
   1 -10   6     1246.37     1240.81     43.67 o 
   2 -10   6      151.88      133.21     11.86 o 
   3 -10   6       26.78       22.00     10.00 o 
   4 -10   6      111.51       91.42      8.28 o 
   5 -10   6        1.32        3.46      6.52 o 
   6 -10   6      281.33      285.19     37.19 o 
  -5  -9   6        0.71        7.10      5.94 o 
  -4  -9   6      136.12      130.88     12.06 o 
  -3  -9   6      143.36      126.61      7.41 o 
  -2  -9   6      239.82      231.41     14.34 o 
  -1  -9   6      293.50      331.54      8.99 o 
   0  -9   6     1354.07     1341.33     45.98 o 
   1  -9   6       56.67       84.71      8.65 o 
   2  -9   6      300.30      304.55     21.33 o 
   3  -9   6       98.37      111.25     10.92 o 
   4  -9   6      533.83      622.92     24.91 o 
   5  -9   6     1787.90     2093.72     40.55 o 
   6  -9   6       30.57       23.63      5.02 o 
   7  -9   6      263.60      218.80     17.56 o 
  -6  -8   6       68.73       75.83     10.16 o 
  -5  -8   6      285.59      222.30     47.58 o 
  -4  -8   6      573.01      514.03     22.98 o 
  -3  -8   6     1030.32     1015.39     33.48 o 
  -2  -8   6       10.51       12.79      2.23 o 
  -1  -8   6       28.30       29.61      5.49 o 
   0  -8   6       18.85       16.57      5.95 o 
   1  -8   6      644.81      579.95     22.45 o 
   2  -8   6      742.43      799.65     23.00 o 
   3  -8   6      465.57      488.68     19.54 o 
   4  -8   6     1435.72     1622.91     33.21 o 
   5  -8   6      377.48      413.29     38.37 o 
   6  -8   6        8.87        4.54      4.65 o 
   7  -8   6        1.74        7.93      6.47 o 
   8  -8   6      207.16      129.26     21.81 o 
  -6  -7   6      258.05      168.86     27.80 o 
  -5  -7   6      304.03      256.37     18.52 o 
  -4  -7   6      511.91      461.87     62.12 o 
  -3  -7   6       28.98       12.57      2.70 o 
  -2  -7   6      367.86      370.35     14.88 o 
  -1  -7   6     1182.15     1280.54     17.49 o 
   0  -7   6     2803.97     2819.62     31.88 o 
   1  -7   6     1634.50     1743.86     27.77 o 
   2  -7   6      410.65      419.75     14.53 o 
   3  -7   6        6.43        6.50      3.78 o 
   4  -7   6        9.61       10.45      2.36 o 
   5  -7   6      328.25      355.45     20.34 o 
   6  -7   6      496.47      464.06     41.28 o 
   7  -7   6       78.40       45.46      7.59 o 
   8  -7   6      219.26      133.46     21.33 o 
  -7  -6   6      396.68      365.11     52.09 o 
  -6  -6   6       56.46       66.17      9.51 o 
  -5  -6   6      161.62      152.56     12.23 o 
  -4  -6   6      757.26      759.41     27.67 o 
  -3  -6   6     1729.69     1805.12     24.55 o 
  -2  -6   6      769.56      841.93     16.02 o 
  -1  -6   6      373.61      445.19     15.94 o 
   0  -6   6      800.40      814.49     14.05 o 
   1  -6   6       70.40       88.32      6.92 o 
   2  -6   6      238.22      213.51      8.31 o 
   3  -6   6        9.28       20.67      5.17 o 
   4  -6   6     1016.67      980.97     19.05 o 
   5  -6   6     2455.87     2521.48     41.91 o 
   6  -6   6      457.77      413.17     13.24 o 
   7  -6   6       47.42       30.63      6.39 o 
   8  -6   6        7.73        5.52      2.86 o 
   9  -6   6       20.86       28.50     11.44 o 
  -7  -5   6        2.95        7.61      4.01 o 
  -6  -5   6       99.39      108.07     10.72 o 
  -5  -5   6      323.94      335.56     19.49 o 
  -4  -5   6      758.97      745.38     18.48 o 
  -3  -5   6      656.96      623.63     17.00 o 
  -2  -5   6        9.05       -0.04      2.52 o 
  -1  -5   6        0.27       13.32      3.47 o 
   0  -5   6      708.04      637.80     14.76 o 
   1  -5   6     3439.10     3369.96     34.50 o 
   2  -5   6     2598.28     2549.18     31.64 o 
   3  -5   6     1802.14     1880.88     25.60 o 
   4  -5   6      793.92      762.81     15.46 o 
   5  -5   6      441.77      393.79     11.17 o 
   6  -5   6       23.87       37.88      4.23 o 
   7  -5   6       90.55       83.23      9.11 o 
   8  -5   6       88.31       92.72      9.45 o 
   9  -5   6      599.07      395.89     74.93 o 
  -7  -4   6      337.55      293.42     31.34 o 
  -6  -4   6      214.57      216.59     14.65 o 
  -5  -4   6       23.59       18.78      5.38 o 
  -4  -4   6        5.37        4.71      2.67 o 
  -3  -4   6      184.19      140.02      6.51 o 
  -2  -4   6       19.99       13.62      2.21 o 
  -1  -4   6     2071.93     2197.49     24.04 o 
   0  -4   6     3541.37     3604.29     37.09 o 
   1  -4   6     3585.05     3195.36     31.77 o 
   2  -4   6      522.19      485.23     31.76 o 
   3  -4   6        3.34       21.48      4.92 o 
   4  -4   6     1031.28     1055.06     17.45 o 
   5  -4   6     1158.40     1149.63     33.71 o 
   6  -4   6     1204.18     1267.65     39.24 o 
   7  -4   6        8.02        8.16      2.91 o 
   8  -4   6      206.10      190.56     12.21 o 
   9  -4   6       84.00       86.93     13.17 o 
  -8  -3   6       10.61       10.61      4.60 o 
  -7  -3   6      242.03      245.66     16.41 o 
  -6  -3   6        6.27        5.82      4.12 o 
  -5  -3   6      339.05      374.63     15.99 o 
  -4  -3   6     3012.91     3111.06     52.13 o 
  -3  -3   6     6899.00     7094.59     68.79 o 
  -2  -3   6     8137.81     8666.62     79.35 o 
  -1  -3   6      742.20      925.54     64.26 o 
   0  -3   6      283.61      243.52      5.84 o 
   1  -3   6      118.91      131.37      3.75 o 
   2  -3   6      619.82      529.76     11.77 o 
   3  -3   6      409.68      492.27     13.42 o 
   4  -3   6     1016.51     1096.33     17.97 o 
   5  -3   6     1540.68     1517.29     21.76 o 
   6  -3   6       82.09       75.74     11.05 o 
   7  -3   6       21.33        6.75      4.93 o 
   8  -3   6        6.90       12.38      4.02 o 
   9  -3   6      328.93      369.83     55.95 o 
  -8  -2   6       68.01       67.87     16.94 o 
  -7  -2   6      447.50      405.25     42.39 o 
  -6  -2   6      961.23     1030.72     40.24 o 
  -5  -2   6      519.80      609.90     29.99 o 
  -4  -2   6       63.80       75.89      5.44 o 
  -3  -2   6     1626.10     1604.25     21.50 o 
  -2  -2   6      124.22      113.14      6.39 o 
  -1  -2   6        1.17        9.86      1.61 o 
   0  -2   6     1398.01     1553.99     18.08 o 
   1  -2   6     4923.32     4832.80     45.33 o 
   2  -2   6     1513.16     1706.36     18.16 o 
   3  -2   6      106.75      222.22      8.12 o 
   4  -2   6      200.31      254.49      7.96 o 
   5  -2   6      867.50      881.03     17.16 o 
   6  -2   6        8.19        3.29      4.08 o 
   7  -2   6      272.57      271.34     14.42 o 
   8  -2   6      519.36      590.54     24.25 o 
   9  -2   6      673.52      740.68     21.37 o 
  -8  -1   6      688.12      765.93     38.43 o 
  -7  -1   6     1357.16     1489.40     37.04 o 
  -6  -1   6      908.96      914.34     31.31 o 
  -5  -1   6      312.32      269.32     23.27 o 
  -4  -1   6       14.12       14.41      3.23 o 
  -3  -1   6     1666.40     1759.17     23.91 o 
  -2  -1   6     1328.20     1377.07     16.70 o 
  -1  -1   6      122.82      187.40      7.38 o 
   0  -1   6      113.76      107.53      7.39 o 
   1  -1   6     1737.98     1666.15     17.66 o 
   2  -1   6        3.86        1.93      1.40 o 
   3  -1   6      285.61      272.77      6.50 o 
   4  -1   6     2758.10     2917.73     30.50 o 
   5  -1   6     7273.14     7505.92     93.14 o 
   6  -1   6     1983.70     1867.82     36.75 o 
   7  -1   6      171.46      166.55     21.47 o 
   8  -1   6       73.65       53.95      7.83 o 
   9  -1   6       46.41       20.79      7.80 o 
  -8   0   6       59.00       32.82     16.48 o 
  -7   0   6      119.86      105.73     13.50 o 
  -6   0   6        8.75        9.06      2.76 o 
  -5   0   6      388.49      395.63     12.71 o 
  -4   0   6      272.78      328.85      9.22 o 
  -3   0   6     4831.16     4864.02     71.48 o 
  -2   0   6     2470.10     2341.94     25.14 o 
  -1   0   6      330.36      469.44      9.36 o 
   0   0   6      102.08      134.47      8.16 o 
   1   0   6     3067.22     3038.48     34.57 o 
   2   0   6     6971.98     6923.62     62.18 o 
   3   0   6     1369.62     1319.16     15.10 o 
   4   0   6     4545.17     4785.96     45.51 o 
   5   0   6     2208.51     2019.01     24.26 o 
   6   0   6      211.91      175.49      9.73 o 
   7   0   6        2.18        8.76     12.28 o 
   8   0   6       13.56       10.40      4.16 o 
   9   0   6      420.17      477.13     18.41 o 
  10   0   6      154.43      167.41     10.55 o 
  -8   1   6      147.54      121.35     11.51 o 
  -7   1   6      666.88      709.55     26.13 o 
  -6   1   6     1385.80     1453.46     42.09 o 
  -5   1   6      103.91      137.95      8.60 o 
  -4   1   6        1.71        1.63      1.48 o 
  -3   1   6       37.87       44.37      5.23 o 
  -2   1   6     1012.76      894.97     11.20 o 
  -1   1   6     3227.22     2914.67     29.65 o 
   0   1   6     9056.60     9331.93     82.73 o 
   1   1   6     9929.05     8841.87     78.68 o 
   2   1   6     4941.44     4260.28     61.46 o 
   3   1   6     2192.03     2083.50     22.37 o 
   4   1   6      405.53      371.41      7.46 o 
   5   1   6      235.31      272.45      7.34 o 
   6   1   6       73.46       72.88      5.39 o 
   7   1   6       99.93      105.27      8.98 o 
   8   1   6        5.34       -0.44      5.46 o 
   9   1   6      102.15      129.84     14.11 o 
  10   1   6      103.14       95.67      9.48 o 
  -8   2   6       58.63       48.68      5.13 o 
  -7   2   6      661.75      629.33     26.71 o 
  -6   2   6       24.86       36.98     10.29 o 
  -5   2   6      202.31      206.24     10.63 o 
  -4   2   6      774.56      815.34     17.16 o 
  -3   2   6     4550.80     4547.80     52.02 o 
  -2   2   6     5649.72     5242.30     57.14 o 
  -1   2   6     5549.11     6422.18     57.92 o 
   0   2   6     1686.27     1743.41     21.72 o 
   1   2   6     3571.71     3112.10     31.50 o 
   2   2   6      165.48      154.35      8.66 o 
   3   2   6       48.11       64.27      4.50 o 
   4   2   6      171.06      282.95      6.79 o 
   5   2   6      896.80      889.74     14.18 o 
   6   2   6     1079.44     1054.11     25.73 o 
   7   2   6      433.31      402.21     28.57 o 
   8   2   6       23.39       18.35      6.87 o 
   9   2   6       43.97       41.35      7.49 o 
  10   2   6      388.26      246.96     47.38 o 
  -8   3   6        0.12        9.44      3.42 o 
  -7   3   6      128.06      141.13     15.35 o 
  -6   3   6      605.99      646.94     32.79 o 
  -5   3   6     1888.87     1940.41     32.66 o 
  -4   3   6     1108.91     1165.65     18.72 o 
  -3   3   6     6460.64     6693.56     73.00 o 
  -2   3   6     4072.04     4153.35     64.36 o 
  -1   3   6       80.57      114.04     13.96 o 
   0   3   6      131.43       96.80      5.85 o 
   1   3   6     1050.73     1033.55     12.80 o 
   2   3   6     6160.94     5934.01     53.92 o 
   3   3   6     1562.53     1720.66     19.58 o 
   4   3   6      207.49      283.78      6.97 o 
   5   3   6      238.83      263.92      7.35 o 
   6   3   6      134.28      126.26      6.08 o 
   7   3   6      336.63      308.27      9.32 o 
   8   3   6      128.26      120.02     12.36 o 
   9   3   6      362.81      425.48     49.15 o 
  -8   4   6      398.19      310.06     38.67 o 
  -7   4   6     1528.52     1528.44     47.84 o 
  -6   4   6     2637.89     2724.12     64.39 o 
  -5   4   6     1620.43     1658.26     28.23 o 
  -4   4   6      761.15      794.12     15.19 o 
  -3   4   6        5.40        2.41      1.99 o 
  -2   4   6      386.90      390.20      9.56 o 
  -1   4   6     3093.41     3328.47     33.94 o 
   0   4   6      156.83      240.79      8.18 o 
   1   4   6      593.20      528.94      8.84 o 
   2   4   6      909.24      789.65     10.86 o 
   3   4   6      354.44      368.31      7.44 o 
   4   4   6        6.63       10.94      2.38 o 
   5   4   6     1086.69      993.59     16.39 o 
   6   4   6     2962.66     3018.67     42.75 o 
   7   4   6     1172.29     1161.88     35.93 o 
   8   4   6      236.01      226.45     11.93 o 
   9   4   6      109.64      117.62     23.31 o 
  -8   5   6       81.47       66.62     13.71 o 
  -7   5   6      553.21      523.91     31.35 o 
  -6   5   6      176.89      172.74     19.30 o 
  -5   5   6       42.82       49.27      4.11 o 
  -4   5   6      517.11      512.82     15.31 o 
  -3   5   6      401.88      466.43     15.12 o 
  -2   5   6     4834.87     4751.70     44.45 o 
  -1   5   6     1619.86     1767.00     20.11 o 
   0   5   6       47.51       81.02      5.70 o 
   1   5   6        2.16        1.25      1.30 o 
   2   5   6     1656.78     1364.70     16.38 o 
   3   5   6     4857.83     4743.97     44.78 o 
   4   5   6      533.64      553.57      9.41 o 
   5   5   6     2762.13     2968.59     36.57 o 
   6   5   6     1035.27     1126.37     34.76 o 
   7   5   6      398.36      414.84     12.58 o 
   8   5   6       65.27       74.23      6.06 o 
   9   5   6       13.41        3.00      3.15 o 
  -8   6   6        1.90        5.26      5.72 o 
  -7   6   6      200.60      175.82     14.81 o 
  -6   6   6      882.34      925.56     20.89 o 
  -5   6   6     2300.54     2395.77     39.86 o 
  -4   6   6      574.65      490.08     18.91 o 
  -3   6   6      311.37      331.28     15.42 o 
  -2   6   6      292.57      269.47      7.25 o 
  -1   6   6      624.07      594.99     10.14 o 
   0   6   6     1543.15     1607.43     18.05 o 
   1   6   6     1944.30     1807.42     19.88 o 
   2   6   6    11390.01    11136.03    192.62 o 
   3   6   6     4419.04     4267.06     41.24 o 
   4   6   6      401.09      427.69     10.15 o 
   5   6   6      191.59      200.88      9.49 o 
   6   6   6       97.99      101.01      6.50 o 
   7   6   6       57.26       50.44      5.50 o 
   8   6   6       29.50       17.77      3.67 o 
   9   6   6       31.00       21.05      4.83 o 
  -6   7   6     1696.46     1862.49     45.39 o 
  -5   7   6      577.06      612.41     28.20 o 
  -4   7   6      232.22      243.42     12.46 o 
  -3   7   6      753.06      735.00     15.48 o 
  -2   7   6     5126.78     5135.88     49.25 o 
  -1   7   6     9140.48     9315.26     83.70 o 
   0   7   6     1962.07     2210.48     23.16 o 
   1   7   6     2771.44     2954.67     30.28 o 
   2   7   6     2482.57     2404.12     26.56 o 
   3   7   6       55.47       47.40      3.04 o 
   4   7   6       45.12       64.56      4.04 o 
   5   7   6      335.49      368.31     10.95 o 
   6   7   6      550.66      580.51     15.61 o 
   7   7   6      397.01      423.74     27.36 o 
   8   7   6       50.02       49.92      5.77 o 
   9   7   6        5.09        6.01      2.96 o 
  -8   8   6       40.33        9.44      3.49 o 
  -7   8   6        0.86       -0.46      4.13 o 
  -6   8   6      298.04      220.83     34.44 o 
  -5   8   6      979.35     1008.05     22.97 o 
  -4   8   6      200.69      224.71     23.25 o 
  -3   8   6      779.88      787.27     26.26 o 
  -2   8   6     5068.15     5105.63     57.01 o 
  -1   8   6     2500.26     2456.24     32.62 o 
   0   8   6      197.07      174.71      8.58 o 
   1   8   6       87.84       99.49      5.31 o 
   2   8   6      561.58      513.47     10.39 o 
   3   8   6      872.22      831.70     13.06 o 
   4   8   6        4.83        4.53      1.88 o 
   5   8   6      684.02      717.32     16.81 o 
   6   8   6      469.90      487.66     19.56 o 
   7   8   6       23.06       11.36      2.95 o 
   8   8   6        0.25        1.51      3.20 o 
  -7   9   6      161.77      124.23     26.77 o 
  -6   9   6     1790.24     1904.90     48.61 o 
  -5   9   6     3057.77     3227.12     52.08 o 
  -4   9   6      829.92      808.86     21.20 o 
  -3   9   6      112.50      117.76     10.61 o 
  -2   9   6        0.04        4.32      2.10 o 
  -1   9   6      884.92      894.97     17.64 o 
   0   9   6      606.01      661.10     18.51 o 
   1   9   6      360.12      415.64     16.91 o 
   2   9   6     1535.04     1513.07     19.22 o 
   3   9   6     1514.06     1403.82     26.18 o 
   4   9   6        0.42        1.39      2.06 o 
   5   9   6      318.52      292.37     10.76 o 
   6   9   6      537.89      516.82     24.07 o 
   7   9   6      674.61      697.33     34.86 o 
   8   9   6      342.08      333.04     27.53 o 
  -7  10   6      323.74      216.32     42.38 o 
  -6  10   6      554.84      480.12     39.59 o 
  -5  10   6       46.29       48.48      5.84 o 
  -4  10   6        3.63        2.82      2.65 o 
  -3  10   6      314.17      277.55     30.26 o 
  -2  10   6      659.60      729.12     19.57 o 
  -1  10   6     3183.91     3016.20     39.31 o 
   0  10   6     1068.66     1052.94     21.45 o 
   1  10   6      304.78      303.52     13.30 o 
   2  10   6      130.88      130.66      6.98 o 
   3  10   6       21.21       14.38      4.16 o 
   4  10   6      753.85      704.64     18.34 o 
   5  10   6      168.22      150.68     11.28 o 
   6  10   6      693.30      687.30     32.01 o 
   7  10   6      551.40      649.99     43.49 o 
   8  10   6      138.95      177.87     14.10 o 
  -6  11   6      227.72      180.79     20.97 o 
  -5  11   6      771.19      786.77     66.44 o 
  -4  11   6      578.01      575.58     42.91 o 
  -3  11   6      215.14      251.93     25.17 o 
  -2  11   6     1575.22     1550.19     27.41 o 
  -1  11   6       45.26       44.77      6.98 o 
   0  11   6       63.49       60.50      6.10 o 
   1  11   6      192.57      205.52     11.27 o 
   2  11   6      460.95      467.92     16.07 o 
   3  11   6     4050.74     4199.98     55.11 o 
   4  11   6      603.53      660.53     24.81 o 
   5  11   6      245.83      285.98     13.09 o 
   6  11   6       23.20       33.31      6.47 o 
   7  11   6       40.94       30.28      9.33 o 
  -6  12   6      605.14      587.44     56.38 o 
  -5  12   6      651.32      588.31     66.31 o 
  -4  12   6      245.48      225.06     22.84 o 
  -3  12   6       34.66       10.85     10.09 o 
  -2  12   6        3.10        8.42      2.93 o 
  -1  12   6     1302.07     1365.79     34.20 o 
   0  12   6     1439.62     1511.81     27.67 o 
   1  12   6      653.44      704.90     19.71 o 
   2  12   6      593.91      649.07     28.08 o 
   3  12   6      199.89      211.38     20.14 o 
   4  12   6        0.05        0.38      4.24 o 
   5  12   6        4.71        9.81      3.95 o 
   6  12   6       44.66       42.41      7.53 o 
  -5  13   6       10.06       10.44      5.16 o 
  -4  13   6      138.29      156.34     16.96 o 
  -3  13   6      300.78      282.51     30.94 o 
  -2  13   6     1028.85     1146.27     30.05 o 
  -1  13   6     1421.90     1513.31     31.12 o 
   0  13   6      753.50      780.46     22.27 o 
   1  13   6       27.21       34.76      4.91 o 
   2  13   6       48.51       37.87      4.09 o 
   3  13   6      547.89      532.90     32.04 o 
   4  13   6      436.32      429.59     35.50 o 
   5  13   6       96.68       86.42      9.28 o 
   6  13   6       98.00       87.00     16.47 o 
  -5  14   6     1118.09     1241.19     43.50 o 
  -4  14   6      593.28      446.14     49.45 o 
  -3  14   6      199.93      189.56     14.72 o 
  -2  14   6      275.21      272.28     31.49 o 
  -1  14   6       63.44       56.94      6.50 o 
   0  14   6      235.98      211.38     16.47 o 
   1  14   6        1.79       -2.51      2.79 o 
   2  14   6      153.03      143.29      8.01 o 
   3  14   6      820.70      885.40     58.30 o 
   4  14   6      551.58      546.93     24.42 o 
   5  14   6      124.15      149.52     18.11 o 
  -4  15   6        9.85        9.81      7.24 o 
  -3  15   6        1.94        7.08      5.22 o 
  -2  15   6      139.95      115.77     23.38 o 
  -1  15   6     1224.66     1361.74     29.33 o 
   0  15   6      888.03      911.02     26.13 o 
   1  15   6      550.99      471.92     40.16 o 
   2  15   6      328.54      307.20     25.92 o 
   3  15   6       78.63       42.74      9.19 o 
   4  15   6        0.47        2.92      5.12 o 
  -1  16   6      356.39      300.03     37.90 o 
   0  16   6      187.63      172.18     22.39 o 
   1  16   6       15.64        2.47      3.02 o 
   2  16   6       63.85       34.42      4.67 o 
  -1 -12   7      781.49      863.21    153.24 o 
   0 -12   7       67.38       68.89     22.18 o 
   1 -12   7        5.80        0.70      3.12 o 
   2 -12   7       42.97       27.12      8.00 o 
   3 -12   7       92.47       78.92     17.61 o 
  -2 -11   7        4.80        9.17      5.30 o 
  -1 -11   7        6.98        5.28      4.02 o 
   0 -11   7      112.32      106.22     14.62 o 
   1 -11   7      361.73      324.62     20.85 o 
   2 -11   7      117.27       64.99      7.74 o 
   3 -11   7      504.63      525.08     62.22 o 
   4 -11   7      117.71       88.38     10.15 o 
   5 -11   7       19.32        3.43      4.39 o 
  -3 -10   7      174.93      175.62      9.32 o 
  -2 -10   7      132.27      124.01      9.62 o 
  -1 -10   7      183.44      161.48     16.31 o 
   0 -10   7      370.22      392.38     34.21 o 
   1 -10   7       28.93       15.87      5.82 o 
   2 -10   7       54.30       68.54      7.54 o 
   3 -10   7       36.28       42.32      7.51 o 
   4 -10   7      289.37      332.01     27.21 o 
   5 -10   7      424.28      512.32     18.71 o 
   6 -10   7      337.03      334.33     21.60 o 
  -5  -9   7      135.62       87.79     11.52 o 
  -4  -9   7      305.08      219.48     43.27 o 
  -3  -9   7      125.44      100.15      7.11 o 
  -2  -9   7       66.26       64.55      5.24 o 
  -1  -9   7      106.11       88.69      6.89 o 
   0  -9   7       68.89       46.80     17.79 o 
   1  -9   7      179.76      200.49     17.21 o 
   2  -9   7      844.00      811.39     27.57 o 
   3  -9   7     1139.86     1245.01     29.99 o 
   4  -9   7     1461.65     1768.88     36.06 o 
   5  -9   7      723.95      815.60     29.70 o 
   6  -9   7       13.19       14.75      5.72 o 
   7  -9   7       17.71        6.54      6.52 o 
  -5  -8   7      339.38      290.07     29.15 o 
  -4  -8   7      150.69      124.64      9.72 o 
  -3  -8   7       20.95        7.73      2.41 o 
  -2  -8   7       61.02       66.44      5.78 o 
  -1  -8   7      555.49      502.54     22.02 o 
   0  -8   7     1697.17     1801.30     29.57 o 
   1  -8   7     2690.60     2922.05     39.91 o 
   2  -8   7       75.62       76.99     15.33 o 
   3  -8   7      892.53      966.65     37.75 o 
   4  -8   7      371.90      381.79     20.47 o 
   5  -8   7       16.07        5.89      5.48 o 
   6  -8   7       78.34       43.73      6.27 o 
   7  -8   7       42.93       35.93     11.88 o 
  -6  -7   7        4.69        2.33      3.03 o 
  -5  -7   7       47.53       39.53      8.31 o 
  -4  -7   7       61.05       54.91      6.23 o 
  -3  -7   7      743.84      706.66     21.14 o 
  -2  -7   7      684.12      689.26     18.53 o 
  -1  -7   7     1807.85     1788.40     29.66 o 
   0  -7   7     2694.20     2849.30     52.36 o 
   1  -7   7      690.19      716.97     25.51 o 
   2  -7   7       38.75       26.39      4.84 o 
   3  -7   7       29.68       23.37      4.55 o 
   4  -7   7      436.09      417.24     16.51 o 
   5  -7   7      381.39      351.63     25.98 o 
   6  -7   7       12.82        5.04      2.48 o 
   7  -7   7       86.72       48.79     10.26 o 
   8  -7   7       68.02       38.90      9.57 o 
  -6  -6   7       32.12       26.96      7.83 o 
  -5  -6   7      842.68      970.95     25.85 o 
  -4  -6   7     2680.53     2887.75     51.35 o 
  -3  -6   7     1340.91     1444.60     24.37 o 
  -2  -6   7      396.99      426.57     13.46 o 
  -1  -6   7        5.41        6.71      2.45 o 
   0  -6   7       12.01       12.66      3.16 o 
   1  -6   7      439.12      393.24     12.02 o 
   2  -6   7      190.43      186.34      7.29 o 
   3  -6   7      728.14      729.46     15.65 o 
   4  -6   7     1190.91     1181.16     22.67 o 
   5  -6   7      190.39      168.83      9.03 o 
   6  -6   7       54.46       66.19      7.39 o 
   7  -6   7      175.83      177.87     26.48 o 
   8  -6   7      324.27      252.24     35.19 o 
  -7  -5   7      687.85      676.29     59.99 o 
  -6  -5   7      199.96      204.99     24.42 o 
  -5  -5   7      396.08      376.49     41.21 o 
  -4  -5   7      745.22      695.54     27.48 o 
  -3  -5   7       21.04       21.88      3.74 o 
  -2  -5   7       76.25      102.57      4.86 o 
  -1  -5   7      140.63      183.94      9.17 o 
   0  -5   7     2390.54     2499.23     27.91 o 
   1  -5   7     1801.22     1892.86     41.10 o 
   2  -5   7       66.55       43.46      4.04 o 
   3  -5   7       94.97      103.19      6.22 o 
   4  -5   7      317.89      277.89     21.84 o 
   5  -5   7      568.22      565.39     41.31 o 
   6  -5   7      274.85      309.43     10.39 o 
   7  -5   7      733.41      791.79     54.50 o 
   8  -5   7      566.12      459.05     41.51 o 
   9  -5   7      291.53      181.65     40.67 o 
  -7  -4   7      150.86      135.70     11.93 o 
  -6  -4   7       33.39       15.39      5.70 o 
  -5  -4   7       73.70       69.11      6.90 o 
  -4  -4   7      322.87      317.52     26.01 o 
  -3  -4   7     2150.68     2264.46     29.78 o 
  -2  -4   7       33.41       10.30      2.63 o 
  -1  -4   7     1065.70     1170.32     22.32 o 
   0  -4   7     1202.57     1275.01     16.92 o 
   1  -4   7      230.45      319.19      8.10 o 
   2  -4   7      832.76      734.47     13.49 o 
   3  -4   7      718.05      742.15     13.80 o 
   4  -4   7     3987.07     4088.19     48.87 o 
   5  -4   7     2425.97     2462.98     33.15 o 
   6  -4   7      276.69      257.65     25.22 o 
   7  -4   7       70.95       77.58      6.76 o 
   8  -4   7       17.70       21.02      4.79 o 
   9  -4   7        7.08       16.02      9.08 o 
  -7  -3   7       57.51       43.67      6.58 o 
  -6  -3   7       63.28       66.97     13.34 o 
  -5  -3   7      243.33      263.75     16.58 o 
  -4  -3   7     1889.28     1943.23     35.87 o 
  -3  -3   7      101.59      113.81      5.86 o 
  -2  -3   7      809.74      808.56     12.56 o 
  -1  -3   7        1.52        7.67      2.62 o 
   0  -3   7      647.27      587.59     10.26 o 
   1  -3   7     4908.69     4620.53     44.46 o 
   2  -3   7     1466.80     1505.59     25.45 o 
   3  -3   7     1392.73     1392.68     19.90 o 
   4  -3   7     1351.44     1203.37     22.59 o 
   5  -3   7      291.74      233.09      9.12 o 
   6  -3   7       11.46       10.04      3.01 o 
   7  -3   7       55.12       59.01      6.55 o 
   8  -3   7      386.49      372.83     22.37 o 
   9  -3   7      492.14      517.62     84.69 o 
  -7  -2   7      417.48      414.04     27.94 o 
  -6  -2   7      335.37      304.26     29.57 o 
  -5  -2   7       80.11       72.73      7.13 o 
  -4  -2   7      651.42      651.63     17.59 o 
  -3  -2   7      760.43      638.31     12.81 o 
  -2  -2   7     2635.60     2552.48     28.74 o 
  -1  -2   7     3594.91     3607.30     36.67 o 
   0  -2   7     6010.54     5972.83     56.14 o 
   1  -2   7     4269.93     4065.02     45.77 o 
   2  -2   7      448.45      400.36      7.24 o 
   3  -2   7        6.71       10.37      2.55 o 
   4  -2   7        0.44        1.02      4.45 o 
   5  -2   7     2168.37     2062.49     27.81 o 
   6  -2   7       61.82       72.21     16.50 o 
   7  -2   7        1.23        4.91      3.53 o 
   8  -2   7       90.07       81.91      7.49 o 
   9  -2   7      152.06      130.72     22.35 o 
  -8  -1   7      238.60      171.02     21.65 o 
  -7  -1   7      319.66      292.01     21.70 o 
  -6  -1   7        1.61        5.51      3.54 o 
  -5  -1   7      187.28      208.04     16.72 o 
  -4  -1   7     1014.40      986.50     20.30 o 
  -3  -1   7     3060.12     2945.54     38.52 o 
  -2  -1   7     1322.34     1429.80     17.92 o 
  -1  -1   7      628.72      659.65     10.46 o 
   0  -1   7      854.82      749.90     17.11 o 
   1  -1   7       37.15       31.85      3.98 o 
   2  -1   7      835.07      740.26     10.29 o 
   3  -1   7      147.41      171.35      7.88 o 
   4  -1   7      734.92      725.85     14.51 o 
   5  -1   7     4732.61     4661.68     63.22 o 
   6  -1   7     1648.07     1606.88     34.67 o 
   7  -1   7       97.52       74.60      8.72 o 
   8  -1   7        7.51       13.61      4.31 o 
   9  -1   7      266.76      322.31     14.40 o 
  -8   0   7       87.00       63.48     22.86 o 
  -7   0   7      403.25      353.75     41.35 o 
  -6   0   7      653.71      678.92     34.68 o 
  -5   0   7      560.50      571.64     24.76 o 
  -4   0   7     1972.39     2023.91     30.01 o 
  -3   0   7      420.84      438.24     12.01 o 
  -2   0   7        4.04        2.65      1.02 o 
  -1   0   7      334.75      444.23      7.35 o 
   0   0   7      483.91      473.96      7.72 o 
   1   0   7     7248.76     6738.72     72.03 o 
   2   0   7     1548.74     1445.24     16.36 o 
   3   0   7       71.52      165.97      5.88 o 
   4   0   7      406.94      400.15     11.37 o 
   5   0   7        1.39       27.09      3.25 o 
   6   0   7     1570.36     1651.92     38.09 o 
   7   0   7        2.57       12.61      9.31 o 
   8   0   7      415.65      466.89     22.66 o 
   9   0   7      632.48      696.27     24.26 o 
  -8   1   7      264.73      257.65     44.29 o 
  -7   1   7      764.61      823.90     37.58 o 
  -6   1   7     1184.64     1167.82     30.18 o 
  -5   1   7       22.02       22.29      4.32 o 
  -4   1   7       14.42        8.90      4.16 o 
  -3   1   7     1583.72     1545.89     23.70 o 
  -2   1   7     4119.39     4242.99     41.38 o 
  -1   1   7      124.85      195.33      7.74 o 
   0   1   7     9687.06    10314.96     91.65 o 
   1   1   7     5601.04     5650.73     59.92 o 
   2   1   7     1534.35     1680.05     19.77 o 
   3   1   7      613.54      628.30      9.95 o 
   4   1   7       42.33       61.65      4.18 o 
   5   1   7     7389.31     7516.46     78.94 o 
   6   1   7      499.96      435.16     17.21 o 
   7   1   7       68.71       81.78      8.29 o 
   8   1   7       34.98       23.35      4.72 o 
   9   1   7        7.20       -0.14      3.14 o 
  -8   2   7       24.66       22.30      8.60 o 
  -7   2   7       14.33       10.70      5.11 o 
  -6   2   7      277.76      273.67     22.04 o 
  -5   2   7      690.04      709.93     17.16 o 
  -4   2   7     1292.63     1383.65     22.20 o 
  -3   2   7     4734.34     4726.34     54.66 o 
  -2   2   7     4124.57     4362.49     49.61 o 
  -1   2   7      270.54      266.32      7.53 o 
   0   2   7       19.13        2.11      1.96 o 
   1   2   7     1608.58     1545.08     18.64 o 
   2   2   7      742.74      714.92     13.39 o 
   3   2   7      340.80      490.62     10.26 o 
   4   2   7      852.25      965.39     17.20 o 
   5   2   7     1812.53     1732.65     23.85 o 
   6   2   7      607.82      590.27     15.14 o 
   7   2   7        0.74        3.87      3.45 o 
   8   2   7        4.58        2.51      3.26 o 
   9   2   7      230.89      248.45     17.48 o 
  -8   3   7      404.94      401.63     62.50 o 
  -7   3   7      772.83      844.61     26.43 o 
  -6   3   7     1381.79     1393.42     34.49 o 
  -5   3   7       72.08       94.36      5.78 o 
  -4   3   7      414.74      410.30     12.05 o 
  -3   3   7      922.24      888.49     17.40 o 
  -2   3   7        1.33        2.23      2.51 o 
  -1   3   7       27.38       36.77      2.08 o 
   0   3   7     2289.70     2322.48     25.06 o 
   1   3   7     7464.78     7019.70     66.25 o 
   2   3   7     3866.88     3665.82     36.57 o 
   3   3   7       11.08        6.77      2.99 o 
   4   3   7        7.59        7.94      2.50 o 
   5   3   7      164.66      141.94      6.73 o 
   6   3   7      822.36      787.98     14.75 o 
   7   3   7      201.57      210.33     23.84 o 
   8   3   7      344.09      298.03     25.65 o 
   9   3   7      439.14      480.56     17.60 o 
  -8   4   7      178.43      218.46     18.89 o 
  -7   4   7      956.29     1020.36     86.89 o 
  -6   4   7     1576.35     1566.37     54.61 o 
  -5   4   7      156.70      133.26     10.62 o 
  -4   4   7       19.10       33.14      6.31 o 
  -3   4   7     1858.28     1734.67     41.66 o 
  -2   4   7     5271.53     5290.44     71.86 o 
  -1   4   7      212.52      281.50      8.43 o 
   0   4   7     1538.15     1551.84     17.97 o 
   1   4   7      630.32      498.86      8.37 o 
   2   4   7      217.35      229.21      5.49 o 
   3   4   7     1866.67     2029.43     22.20 o 
   4   4   7     1500.34     1652.37     20.34 o 
   5   4   7     3214.11     3307.78     42.10 o 
   6   4   7     2477.31     2534.04     34.18 o 
   7   4   7      134.93      150.54      7.28 o 
   8   4   7       19.65       20.98      5.16 o 
   9   4   7        0.91        8.31      3.12 o 
  -8   5   7        2.72        0.37      6.50 o 
  -7   5   7        1.01        3.68      6.01 o 
  -6   5   7      305.23      227.43     38.81 o 
  -5   5   7      287.40      292.71     15.91 o 
  -4   5   7     2563.71     2742.49     38.90 o 
  -3   5   7     1484.70     1408.07     24.22 o 
  -2   5   7     3160.94     3216.37     38.46 o 
  -1   5   7      148.21      124.64      6.32 o 
   0   5   7      821.92      875.47     14.77 o 
   1   5   7     4249.32     4093.63     51.53 o 
   2   5   7     1037.86      725.94     19.10 o 
   3   5   7     1500.44     1522.84     18.59 o 
   4   5   7      872.34      911.58     13.28 o 
   5   5   7      857.17      835.75     17.18 o 
   6   5   7      374.39      370.46     11.68 o 
   7   5   7      109.48      101.65      6.84 o 
   8   5   7       39.90       32.16      6.88 o 
   9   5   7      214.87      233.23     21.03 o 
  -8   6   7      255.28      197.98     16.80 o 
  -7   6   7      455.01      498.40     24.07 o 
  -6   6   7     1145.74     1124.77     42.38 o 
  -5   6   7      437.85      441.79     18.28 o 
  -4   6   7      455.11      432.67     19.22 o 
  -3   6   7      667.84      647.19     15.44 o 
  -2   6   7     2444.44     2389.62     24.90 o 
  -1   6   7     2344.67     2358.78     24.76 o 
   0   6   7     2908.88     3143.00     31.83 o 
   1   6   7     4084.85     3778.29     37.47 o 
   2   6   7     6105.18     6151.37     65.54 o 
   3   6   7     1006.08      971.93     15.89 o 
   4   6   7      229.96      196.71     12.30 o 
   5   6   7      160.25      138.66      6.89 o 
   6   6   7      919.41      857.05     26.64 o 
   7   6   7       82.94       81.93      6.04 o 
   8   6   7       49.86       31.78      4.57 o 
   9   6   7       25.04       19.95      6.46 o 
  -6   7   7        3.62        1.88      3.21 o 
  -5   7   7      298.33      256.66     24.28 o 
  -4   7   7      745.02      759.43     36.69 o 
  -3   7   7       58.56       51.60      6.34 o 
  -2   7   7     5366.53     5406.47     60.15 o 
  -1   7   7     2069.44     2070.14     22.39 o 
   0   7   7     1567.90     1507.51     18.48 o 
   1   7   7      545.44      467.04     11.09 o 
   2   7   7      292.77      240.74      6.41 o 
   3   7   7      515.49      465.26      9.94 o 
   4   7   7      535.18      535.56     13.57 o 
   5   7   7      627.77      634.07     17.61 o 
   6   7   7     1614.52     1735.43     30.96 o 
   7   7   7       91.30      111.54      7.56 o 
   8   7   7        1.07        4.76      4.40 o 
   9   7   7       70.32       57.53      7.85 o 
  -7   8   7      249.18      194.95     40.18 o 
  -6   8   7      975.86      963.64     35.89 o 
  -5   8   7     1631.00     1659.66     47.65 o 
  -4   8   7     2991.09     3130.94     57.26 o 
  -3   8   7     3051.23     3040.34     49.40 o 
  -2   8   7     1984.43     1818.78     28.18 o 
  -1   8   7       91.52       80.92      5.24 o 
   0   8   7       15.10       30.45      2.38 o 
   1   8   7     1081.66     1145.90     15.22 o 
   2   8   7     3575.67     3461.21     35.22 o 
   3   8   7      986.71      934.51     15.09 o 
   4   8   7        1.47        4.63      2.87 o 
   5   8   7      634.76      614.98     15.09 o 
   6   8   7      532.60      549.55     13.52 o 
   7   8   7      274.64      249.59     11.65 o 
   8   8   7       12.33        3.83      3.92 o 
  -7   9   7      571.79      446.13     58.04 o 
  -6   9   7     1010.52     1064.92     48.03 o 
  -5   9   7      695.92      721.30     26.30 o 
  -4   9   7       43.50       56.32      6.47 o 
  -3   9   7       10.95        9.84      2.37 o 
  -2   9   7     1689.26     1642.83     35.20 o 
  -1   9   7     1252.03     1244.45     27.15 o 
   0   9   7      713.77      735.09     13.90 o 
   1   9   7      360.02      371.12     14.95 o 
   2   9   7       87.40       88.51      7.62 o 
   3   9   7       31.62       30.60      2.45 o 
   4   9   7      328.02      376.12     18.42 o 
   5   9   7      408.36      422.04     19.57 o 
   6   9   7     1077.80     1261.90     34.68 o 
   7   9   7      778.25      927.22     37.67 o 
   8   9   7      226.07      209.20     12.90 o 
  -7  10   7      167.52       97.49     24.89 o 
  -6  10   7        6.68        9.36     12.60 o 
  -5  10   7      193.83      192.80     22.83 o 
  -4  10   7      307.90      307.82     16.28 o 
  -3  10   7      506.32      545.71     29.69 o 
  -2  10   7     1051.32     1107.00     28.78 o 
  -1  10   7      277.46      297.71     23.16 o 
   0  10   7      341.99      264.78     11.70 o 
   1  10   7      399.90      352.79     18.39 o 
   2  10   7     2721.08     2764.36     35.76 o 
   3  10   7      600.15      554.07     17.29 o 
   4  10   7     1815.26     1874.09     37.02 o 
   5  10   7      296.60      343.07     14.54 o 
   6  10   7      594.15      636.03     20.47 o 
   7  10   7      122.73      137.13     13.58 o 
   8  10   7       40.49       56.25      8.94 o 
  -6  11   7      937.84     1008.35     26.02 o 
  -5  11   7      623.21      635.92     44.55 o 
  -4  11   7      241.64      263.34     18.78 o 
  -3  11   7       15.78       21.84      5.28 o 
  -2  11   7       31.27       38.93      7.15 o 
  -1  11   7       30.78       51.00      6.52 o 
   0  11   7      724.10      756.72     28.23 o 
   1  11   7     1298.94     1348.67     25.65 o 
   2  11   7     3841.61     4131.19     51.07 o 
   3  11   7     2238.05     2273.84     67.06 o 
   4  11   7      669.59      751.64     34.25 o 
   5  11   7        3.07        5.41      4.41 o 
   6  11   7      171.58      161.95     18.72 o 
   7  11   7      200.30      145.23     18.56 o 
  -6  12   7      220.80      154.39     20.95 o 
  -5  12   7       31.63       24.96      6.18 o 
  -4  12   7       49.95       54.20      6.76 o 
  -3  12   7      321.19      326.66     45.96 o 
  -2  12   7     2473.59     2619.57     46.17 o 
  -1  12   7     2869.14     2936.69     41.11 o 
   0  12   7      499.97      497.14     22.60 o 
   1  12   7      598.26      593.78     17.12 o 
   2  12   7      212.07      209.61      9.94 o 
   3  12   7        5.92        3.35      2.21 o 
   4  12   7        0.56        9.47      6.46 o 
   5  12   7       49.19       31.40      6.85 o 
   6  12   7      186.28      210.18     26.01 o 
   7  12   7       37.72       38.95     13.52 o 
  -5  13   7      699.35      651.23     46.59 o 
  -4  13   7      376.21      406.67     52.74 o 
  -3  13   7      624.48      623.29     39.18 o 
  -2  13   7     1028.31     1096.37     31.12 o 
  -1  13   7      958.87      939.48     36.58 o 
   0  13   7        7.32       16.05      3.21 o 
   1  13   7        0.27        2.91      2.64 o 
   2  13   7      655.31      624.00     25.04 o 
   3  13   7      437.17      439.84     29.97 o 
   4  13   7      183.72      171.59     11.53 o 
   5  13   7       16.39       11.15      2.90 o 
   6  13   7        6.02        3.74      4.63 o 
  -4  14   7      190.81      181.00     13.29 o 
  -3  14   7      109.85      128.88     21.12 o 
  -2  14   7       35.53       21.25      6.43 o 
  -1  14   7      153.95      144.80     10.67 o 
   0  14   7      614.40      626.67     23.14 o 
   1  14   7      236.92      236.55     14.79 o 
   2  14   7      591.95      553.23     37.50 o 
   3  14   7       97.35       72.44      9.39 o 
   4  14   7        0.16       -0.13      4.06 o 
   5  14   7        1.60        8.34     17.35 o 
  -3  15   7        2.22       -0.80      2.74 o 
  -2  15   7      739.58      764.06     60.80 o 
  -1  15   7     1168.89     1278.86     38.58 o 
   0  15   7       26.52       16.13      3.73 o 
   1  15   7        2.96        7.61      3.92 o 
   2  15   7       11.02        6.26      4.32 o 
   3  15   7      385.43      341.29     32.00 o 
   4  15   7      182.88      142.67     15.86 o 
  -2  16   7       20.69       14.66      6.13 o 
  -1  16   7        2.89        1.47      2.70 o 
   0  16   7      209.99      199.84     23.93 o 
   1  16   7       23.68        8.20      4.38 o 
   2  16   7      317.55      306.45     26.95 o 
  -2 -11   8      220.53      151.96     18.66 o 
  -1 -11   8      565.84      540.68     71.20 o 
   0 -11   8      338.78      320.06     34.70 o 
   1 -11   8       84.13       70.79      9.23 o 
   2 -11   8      152.34      151.33     11.30 o 
   3 -11   8      140.59      122.50     15.38 o 
   4 -11   8        0.21        8.89     16.57 o 
  -3 -10   8      117.69       53.73     13.41 o 
  -2 -10   8      329.07      261.32     37.80 o 
  -1 -10   8      536.01      508.11     39.67 o 
   0 -10   8      149.11      140.68     16.97 o 
   1 -10   8       94.23       89.52      8.75 o 
   2 -10   8      228.33      212.81     12.57 o 
   3 -10   8      864.53      886.11     28.59 o 
   4 -10   8      472.97      540.82     36.97 o 
   5 -10   8       69.49       40.70      7.24 o 
  -4  -9   8      365.82      279.45     44.28 o 
  -3  -9   8       30.72       24.50      8.86 o 
  -2  -9   8       27.69       23.26      8.44 o 
  -1  -9   8        0.43        7.85      2.90 o 
   0  -9   8      305.40      297.12     32.21 o 
   1  -9   8      135.71      152.58     10.04 o 
   2  -9   8      651.41      637.66     20.08 o 
   3  -9   8      470.54      509.66     34.65 o 
   4  -9   8      498.35      543.98     18.90 o 
   5  -9   8        4.15        4.56      5.47 o 
   6  -9   8        0.11       13.32      5.32 o 
  -5  -8   8      105.82       92.91     13.94 o 
  -4  -8   8        2.66       -0.16      4.48 o 
  -3  -8   8      181.33      152.12      8.57 o 
  -2  -8   8      395.92      365.96     22.74 o 
  -1  -8   8     1454.61     1526.92     35.55 o 
   0  -8   8     1507.19     1626.17     30.38 o 
   1  -8   8      421.90      416.20     13.75 o 
   2  -8   8      105.57       93.00      7.98 o 
   3  -8   8        1.77        3.27      2.78 o 
   4  -8   8       78.34       75.90      8.29 o 
   5  -8   8      240.74      226.40     13.71 o 
   6  -8   8      275.46      221.10     11.89 o 
   7  -8   8      123.44      109.40     13.52 o 
  -5  -7   8      113.45      108.17     11.96 o 
  -4  -7   8     1261.30     1428.52    127.44 o 
  -3  -7   8      711.55      719.87     20.81 o 
  -2  -7   8      730.15      739.32     30.17 o 
  -1  -7   8     1473.85     1547.83     28.41 o 
   0  -7   8      224.15      228.90     12.24 o 
   1  -7   8      127.80      102.44     10.28 o 
   2  -7   8      220.20      212.51      9.36 o 
   3  -7   8      468.45      459.93     24.67 o 
   4  -7   8     1323.53     1400.45     32.56 o 
   5  -7   8       59.27       66.02     12.92 o 
   6  -7   8        3.29        3.25      3.50 o 
   7  -7   8        1.03       19.05      9.31 o 
   8  -7   8       69.29       63.04     18.21 o 
  -6  -6   8      385.23      330.77     33.13 o 
  -5  -6   8      548.09      529.51     21.01 o 
  -4  -6   8      682.83      655.73     39.33 o 
  -3  -6   8       52.18       40.13      4.06 o 
  -2  -6   8      115.52       88.34      6.45 o 
  -1  -6   8       38.86       39.98      3.45 o 
   0  -6   8     1268.39     1254.72     24.77 o 
   1  -6   8      332.23      339.07     13.33 o 
   2  -6   8       80.67       94.53      5.65 o 
   3  -6   8      169.85      167.55      7.55 o 
   4  -6   8      422.49      410.93     12.29 o 
   5  -6   8        1.74        1.46      1.87 o 
   6  -6   8       61.58       67.04      5.97 o 
   7  -6   8      335.25      251.32     49.43 o 
   8  -6   8      695.64      565.43     84.91 o 
  -6  -5   8      171.65      134.96     12.87 o 
  -5  -5   8      165.40      162.51     14.01 o 
  -4  -5   8        6.66        6.20      4.91 o 
  -3  -5   8      236.11      238.67     12.39 o 
  -2  -5   8      381.85      438.48     14.59 o 
  -1  -5   8       71.23       96.80      5.98 o 
   0  -5   8     1427.02     1482.73     27.44 o 
   1  -5   8       90.39      101.28      7.09 o 
   2  -5   8       79.72       77.12      5.10 o 
   3  -5   8     1020.10     1041.74     20.39 o 
   4  -5   8     1889.02     1980.35     27.94 o 
   5  -5   8     1666.25     1749.46     34.53 o 
   6  -5   8      252.68      268.05     15.84 o 
   7  -5   8      188.25      156.78     10.89 o 
   8  -5   8      257.49      236.90     35.04 o 
  -6  -4   8      136.47       94.57     17.43 o 
  -5  -4   8       69.67       49.56      6.52 o 
  -4  -4   8      899.22      915.70     35.62 o 
  -3  -4   8     1178.55     1266.14     27.89 o 
  -2  -4   8        5.72        8.39      2.50 o 
  -1  -4   8      859.80      991.20     20.61 o 
   0  -4   8       32.66       71.14      4.09 o 
   1  -4   8     1583.70     1464.50     23.41 o 
   2  -4   8     1147.34     1130.62     19.73 o 
   3  -4   8     1050.27      982.29     19.17 o 
   4  -4   8     5270.90     5359.77     61.91 o 
   5  -4   8      846.97      829.81     16.57 o 
   6  -4   8        8.26       10.12      5.20 o 
   7  -4   8       41.94       55.06      5.55 o 
   8  -4   8      376.77      369.70     25.33 o 
   9  -4   8       93.78       84.28     12.02 o 
  -7  -3   8      242.36      238.93     35.78 o 
  -6  -3   8        3.14        1.06      2.41 o 
  -5  -3   8      403.38      391.37     43.43 o 
  -4  -3   8      242.92      223.86     12.32 o 
  -3  -3   8       21.78       27.50      4.93 o 
  -2  -3   8     3070.74     3055.47     44.71 o 
  -1  -3   8     1089.38     1117.58     15.46 o 
   0  -3   8     9744.25     9744.18     99.16 o 
   1  -3   8     3203.71     3224.01     32.92 o 
   2  -3   8      397.69      399.57     10.21 o 
   3  -3   8      214.13      226.64      9.15 o 
   4  -3   8      201.13      172.71      8.56 o 
   5  -3   8        1.54        4.72      2.38 o 
   6  -3   8        0.78        4.06      7.50 o 
   7  -3   8       23.07       16.42      4.69 o 
   8  -3   8      240.21      257.13     30.03 o 
   9  -3   8      198.83      172.80     17.91 o 
  -7  -2   8      142.82       89.83     13.34 o 
  -6  -2   8        3.29       -2.65      3.31 o 
  -5  -2   8      167.36      151.50     12.30 o 
  -4  -2   8     1099.49     1048.70     25.82 o 
  -3  -2   8     1187.16     1186.71     22.35 o 
  -2  -2   8      566.91      623.79     12.01 o 
  -1  -2   8     2288.33     2291.56     38.65 o 
   0  -2   8     4593.63     4273.67     43.51 o 
   1  -2   8      901.06      849.64     12.23 o 
   2  -2   8      216.39      203.91      8.33 o 
   3  -2   8      195.46      232.95      9.72 o 
   4  -2   8     1749.60     1788.46     26.15 o 
   5  -2   8      945.91      980.23     22.69 o 
   6  -2   8      309.27      318.41     15.34 o 
   7  -2   8      137.76      122.39      9.61 o 
   8  -2   8        7.99       14.39      5.04 o 
   9  -2   8      131.43      152.94     27.28 o 
  -7  -1   8      310.70      349.51     59.81 o 
  -6  -1   8      381.37      428.27     22.55 o 
  -5  -1   8     1131.69     1187.53     41.09 o 
  -4  -1   8     3428.88     3604.57     50.84 o 
  -3  -1   8     4214.19     4299.88     58.64 o 
  -2  -1   8        6.66       13.46      3.27 o 
  -1  -1   8        9.24        1.48      2.84 o 
   0  -1   8       46.28       72.65      5.53 o 
   1  -1   8      404.59      390.88      8.68 o 
   2  -1   8       52.98      148.61      7.53 o 
   3  -1   8      117.68      190.66      6.28 o 
   4  -1   8     2199.37     2192.40     30.64 o 
   5  -1   8      120.01      114.82      7.89 o 
   6  -1   8      146.98      157.50     10.29 o 
   7  -1   8      499.85      523.09     21.42 o 
   8  -1   8      409.35      470.07     42.06 o 
   9  -1   8      553.74      660.17     21.71 o 
  -7   0   8      784.35      858.64     29.04 o 
  -6   0   8      265.97      249.71     28.90 o 
  -5   0   8      925.68      815.68     30.25 o 
  -4   0   8      481.11      443.43     12.62 o 
  -3   0   8      243.59      238.61     12.24 o 
  -2   0   8      313.05      367.41      8.34 o 
  -1   0   8      824.80      890.23     13.66 o 
   0   0   8     4089.79     3997.63     40.57 o 
   1   0   8     6456.36     7033.59     76.11 o 
   2   0   8       21.71       65.35      3.64 o 
   3   0   8       81.02       99.17      4.69 o 
   4   0   8      746.82      754.87     17.78 o 
   5   0   8      380.70      311.39     12.10 o 
   6   0   8     2718.02     2816.77     52.20 o 
   7   0   8       86.78      107.00      9.57 o 
   8   0   8      446.29      456.98     19.56 o 
   9   0   8      127.02      156.37     11.57 o 
  -8   1   8      354.23      384.25     17.17 o 
  -7   1   8      266.95      309.97     16.80 o 
  -6   1   8        2.94        8.07      3.70 o 
  -5   1   8       76.94       71.51      5.68 o 
  -4   1   8     1895.52     1810.63     36.17 o 
  -3   1   8     1144.80     1169.20     19.67 o 
  -2   1   8      328.94      353.50     20.88 o 
  -1   1   8       12.23       27.89      2.36 o 
   0   1   8      210.39      176.41      9.91 o 
   1   1   8       19.72       21.12      1.88 o 
   2   1   8     3266.29     3262.89     33.75 o 
   3   1   8      405.34      380.32      8.83 o 
   4   1   8     3075.80     2874.72     37.11 o 
   5   1   8     3734.03     3727.03     84.55 o 
   6   1   8      372.54      364.25     19.49 o 
   7   1   8       37.69       41.86      5.70 o 
   8   1   8       13.12        9.38      5.43 o 
   9   1   8       15.71       30.17     12.00 o 
  -8   2   8        3.35        8.10      5.98 o 
  -7   2   8      261.27      269.63     39.11 o 
  -6   2   8       89.99       91.45     12.22 o 
  -5   2   8      854.13      859.77     29.81 o 
  -4   2   8      880.59      976.24     22.58 o 
  -3   2   8     1278.68     1293.86     23.94 o 
  -2   2   8      239.80      145.49     13.83 o 
  -1   2   8      644.86      513.85      8.84 o 
   0   2   8     2098.85     1821.76     23.32 o 
   1   2   8    11517.10    11128.30     99.57 o 
   2   2   8     3631.96     3504.01     34.70 o 
   3   2   8     1063.37     1117.31     15.01 o 
   4   2   8      972.34      888.97     16.36 o 
   5   2   8      155.86      150.41      6.90 o 
   6   2   8      105.21      103.22      7.20 o 
   7   2   8       19.74       12.62      4.36 o 
   8   2   8      272.17      273.88     23.41 o 
   9   2   8      512.55      597.19     20.05 o 
  -8   3   8      218.86      221.12     36.11 o 
  -7   3   8      676.21      693.35     78.98 o 
  -6   3   8      260.29      231.93     18.65 o 
  -5   3   8       76.64       68.00      4.94 o 
  -4   3   8       20.61        6.70      2.11 o 
  -3   3   8      848.42      695.97     19.10 o 
  -2   3   8     1535.80     1500.36     28.37 o 
  -1   3   8     3291.45     3439.23     34.39 o 
   0   3   8     3041.11     2874.43     29.02 o 
   1   3   8     7230.48     6814.40     62.68 o 
   2   3   8      641.50      621.71     12.35 o 
   3   3   8      203.60      152.50      7.35 o 
   4   3   8      451.87      482.38      9.06 o 
   5   3   8     1127.45     1039.95     22.39 o 
   6   3   8     1079.16     1027.79     17.47 o 
   7   3   8       53.34       61.24      6.33 o 
   8   3   8       34.36       33.38     10.38 o 
   9   3   8        7.23        1.32      3.71 o 
  -8   4   8      101.10       77.91      9.13 o 
  -7   4   8        1.09        8.21      6.17 o 
  -6   4   8      268.06      271.13     48.60 o 
  -5   4   8      284.16      272.94     17.59 o 
  -4   4   8     1719.52     1701.50     28.45 o 
  -3   4   8     5140.91     5284.73     64.61 o 
  -2   4   8     1779.58     1902.20     29.40 o 
  -1   4   8      857.01      872.32     13.09 o 
   0   4   8        2.52       12.40      1.83 o 
   1   4   8      448.96      398.00     10.14 o 
   2   4   8     1506.90     1491.37     18.39 o 
   3   4   8      204.92      118.06      5.50 o 
   4   4   8      739.13      811.43     12.40 o 
   5   4   8     1932.41     1969.55     27.00 o 
   6   4   8      210.37      214.72      9.02 o 
   7   4   8       46.03       35.30     12.30 o 
   8   4   8      315.66      336.05     35.69 o 
   9   4   8      239.92      312.18     41.89 o 
  -8   5   8       16.39       15.26      5.71 o 
  -7   5   8      888.87      903.17     35.97 o 
  -6   5   8      798.43      806.27     37.41 o 
  -5   5   8      881.53      895.15     33.35 o 
  -4   5   8     1232.39     1187.51     29.57 o 
  -3   5   8      234.95      231.49     13.14 o 
  -2   5   8      468.99      463.72     12.54 o 
  -1   5   8        4.15       24.25      2.47 o 
   0   5   8     1468.74     1483.25     19.11 o 
   1   5   8     8417.74     8421.14     77.90 o 
   2   5   8     2964.67     2913.65     32.43 o 
   3   5   8      148.43      179.44      7.99 o 
   4   5   8       32.08       48.79      3.44 o 
   5   5   8      543.05      513.73     15.84 o 
   6   5   8      778.82      721.01     17.37 o 
   7   5   8      180.98      181.27      8.45 o 
   8   5   8      129.05      144.35     17.43 o 
   9   5   8      330.08      384.50     53.12 o 
  -7   6   8      469.19      456.75     23.61 o 
  -6   6   8      380.38      382.93     18.65 o 
  -5   6   8        2.64        1.42      3.63 o 
  -4   6   8        2.17        5.35      2.68 o 
  -3   6   8     3424.56     3512.20     45.87 o 
  -2   6   8       76.73      106.73      7.80 o 
  -1   6   8     2804.98     3050.42     31.60 o 
   0   6   8      756.65      793.07     12.85 o 
   1   6   8     2072.88     2026.46     24.75 o 
   2   6   8       39.17       47.59      5.86 o 
   3   6   8      114.32      117.22      8.59 o 
   4   6   8      783.71      796.07     16.34 o 
   5   6   8     2592.24     2790.84     43.62 o 
   6   6   8     1752.10     1817.83     28.14 o 
   7   6   8      213.15      240.25      9.94 o 
   8   6   8        4.04        9.72      4.74 o 
   9   6   8        0.75        3.99      6.12 o 
  -6   7   8      185.15      152.60     23.50 o 
  -5   7   8      259.26      255.87     14.06 o 
  -4   7   8     1855.26     1941.02     52.54 o 
  -3   7   8     3119.96     3180.08     70.05 o 
  -2   7   8     1037.77     1037.44     20.12 o 
  -1   7   8       31.46       55.59      2.93 o 
   0   7   8      427.24      381.02      8.61 o 
   1   7   8     2951.13     2738.43     36.98 o 
   2   7   8     2426.49     2293.82     25.58 o 
   3   7   8      658.28      668.09     11.63 o 
   4   7   8      234.41      254.72     10.50 o 
   5   7   8      491.72      509.95     13.63 o 
   6   7   8        7.61        6.19      4.97 o 
   7   7   8       97.68      105.49      7.96 o 
   8   7   8        2.80        8.25      3.14 o 
   9   7   8      102.14      111.00      9.98 o 
  -7   8   8      777.28      754.64     85.76 o 
  -6   8   8     1497.68     1509.22     49.38 o 
  -5   8   8      115.35      115.88     13.71 o 
  -4   8   8      105.29      107.76     11.16 o 
  -3   8   8       73.24       70.59      8.32 o 
  -2   8   8       29.56       26.17     10.87 o 
  -1   8   8      280.35      289.13     14.57 o 
   0   8   8     1221.59     1305.55     17.30 o 
   1   8   8     4905.92     4889.02     47.73 o 
   2   8   8     1576.40     1501.28     22.05 o 
   3   8   8       48.57       38.02      3.11 o 
   4   8   8       14.60       12.69      2.16 o 
   5   8   8      111.97      123.15      6.47 o 
   6   8   8     1388.14     1521.44     28.97 o 
   7   8   8      600.91      611.29     15.09 o 
   8   8   8      205.55      200.36      9.34 o 
  -7   9   8      188.20      124.29     27.42 o 
  -6   9   8      251.48      246.99     14.36 o 
  -5   9   8        8.32        5.81      1.83 o 
  -4   9   8      183.55      183.16     20.61 o 
  -3   9   8     3963.49     4107.95     66.57 o 
  -2   9   8     2057.92     2093.20     37.07 o 
  -1   9   8      547.22      613.54     19.40 o 
   0   9   8       45.34       51.27      3.67 o 
   1   9   8       23.66       24.49      2.89 o 
   2   9   8      135.51      131.79      6.39 o 
   3   9   8      390.61      395.58     13.01 o 
   4   9   8       75.82       74.99      3.99 o 
   5   9   8     1198.78     1231.78     38.04 o 
   6   9   8      338.65      381.37     15.75 o 
   7   9   8       77.78      106.24     13.12 o 
   8   9   8       19.91       23.71      5.45 o 
  -6  10   8      173.31      144.49     19.17 o 
  -5  10   8      457.11      473.58     26.75 o 
  -4  10   8      139.23      136.05     16.34 o 
  -3  10   8     1295.26     1351.41     36.12 o 
  -2  10   8      202.59      204.37     20.14 o 
  -1  10   8       24.88        8.76      3.38 o 
   0  10   8        3.26        4.33      2.67 o 
   1  10   8     3051.07     3026.23     40.67 o 
   2  10   8     3000.41     2964.13     77.21 o 
   3  10   8     1109.33     1110.75     25.01 o 
   4  10   8      468.13      444.42     14.14 o 
   5  10   8      653.05      718.09     57.15 o 
   6  10   8      143.02      138.98      8.54 o 
   7  10   8        8.46       -0.25      3.28 o 
   8  10   8        5.26        3.20      5.29 o 
  -6  11   8      980.02      906.02     83.38 o 
  -5  11   8        2.39        1.16      3.32 o 
  -4  11   8       32.49       32.29      6.75 o 
  -3  11   8      225.29      213.56     15.22 o 
  -2  11   8     1639.36     1623.78     31.54 o 
  -1  11   8      815.71      859.18     19.36 o 
   0  11   8      648.35      663.80     21.03 o 
   1  11   8      868.14      958.16     19.45 o 
   2  11   8      565.23      563.56     18.49 o 
   3  11   8      111.28      127.28     11.11 o 
   4  11   8       56.90       82.52      8.39 o 
   5  11   8      375.81      327.81     19.36 o 
   6  11   8      586.61      635.31     34.13 o 
   7  11   8      307.41      317.37     25.98 o 
  -6  12   8        2.08       -3.45      3.45 o 
  -5  12   8      287.03      238.38     30.05 o 
  -4  12   8      231.31      216.22     23.06 o 
  -3  12   8     1396.86     1423.03     34.52 o 
  -2  12   8     2389.51     2513.52     69.61 o 
  -1  12   8     1385.05     1336.06     31.23 o 
   0  12   8      782.96      749.86     28.78 o 
   1  12   8       15.16       11.39      4.02 o 
   2  12   8      593.25      565.84     25.39 o 
   3  12   8      821.51      808.76     28.00 o 
   4  12   8      108.19       95.42     12.58 o 
   5  12   8      113.50      133.03     22.73 o 
   6  12   8       38.55       33.55      7.53 o 
  -5  13   8     1058.97     1131.42     59.61 o 
  -4  13   8      375.67      379.66     27.04 o 
  -3  13   8      578.32      553.99     52.69 o 
  -2  13   8       97.98      104.24     12.12 o 
  -1  13   8      111.57      102.69      9.54 o 
   0  13   8       52.32       56.17      5.21 o 
   1  13   8      489.04      494.43     24.19 o 
   2  13   8      830.13      849.97     24.08 o 
   3  13   8      309.65      313.92     35.93 o 
   4  13   8        8.49       10.36      7.12 o 
   5  13   8        0.62       16.61      6.65 o 
   6  13   8      174.01      134.76     19.95 o 
  -4  14   8        5.72        4.89      5.02 o 
  -3  14   8      131.59      110.76     11.85 o 
  -2  14   8      802.79      902.75     24.16 o 
  -1  14   8      907.39     1009.57     53.65 o 
   0  14   8       84.81       86.66      8.66 o 
   1  14   8        1.55        2.47      2.78 o 
   2  14   8        5.43        5.98      2.22 o 
   3  14   8        1.56        3.20      4.09 o 
   4  14   8        3.15        6.71      4.71 o 
   5  14   8      104.59       76.53     10.15 o 
  -3  15   8        7.09       -4.07      4.07 o 
  -2  15   8      385.60      386.10     24.67 o 
  -1  15   8       45.50       33.15      6.17 o 
   0  15   8       30.91       28.35      6.81 o 
   1  15   8      398.48      393.26     20.11 o 
   2  15   8      913.88      934.19     42.49 o 
   3  15   8     1450.89     1710.41    118.55 o 
   4  15   8      434.01      365.59     61.92 o 
  -1  16   8      452.61      496.40     60.95 o 
   0  16   8      169.17      146.95     27.81 o 
   1  16   8      239.14      205.28     14.88 o 
   2  16   8      620.45      575.89     69.50 o 
   0 -11   9      150.85      151.82     34.01 o 
   1 -11   9        1.28        9.33      4.51 o 
   2 -11   9        0.04        4.54      4.46 o 
  -2 -10   9      130.00      130.35     24.05 o 
  -1 -10   9       34.60       32.27      9.73 o 
   0 -10   9       19.45       16.87      7.01 o 
   1 -10   9       32.27       20.58      6.13 o 
   2 -10   9      152.26      127.50     10.37 o 
   3 -10   9      669.89      706.68     35.48 o 
   4 -10   9      202.24      164.29     45.32 o 
   5 -10   9        1.07        0.38      4.20 o 
  -3  -9   9        7.57        2.00      4.49 o 
  -2  -9   9      122.28      100.30      9.71 o 
  -1  -9   9      260.49      223.05     28.15 o 
   0  -9   9      378.95      402.67     37.99 o 
   1  -9   9       58.71       42.55      6.98 o 
   2  -9   9      213.38      139.94     17.49 o 
   3  -9   9      199.32      177.43     12.32 o 
   4  -9   9      148.74      156.99     12.91 o 
   5  -9   9       38.84       31.90      6.66 o 
   6  -9   9      169.35      166.36     19.76 o 
  -4  -8   9       66.30       59.07      7.84 o 
  -3  -8   9      274.74      240.37     16.52 o 
  -2  -8   9       78.27       55.25      6.55 o 
  -1  -8   9     1050.27     1076.41     32.45 o 
   0  -8   9      220.73      188.26     11.90 o 
   1  -8   9       30.87       31.18      5.39 o 
   2  -8   9      208.58      218.29     12.46 o 
   3  -8   9      829.43      913.50     24.62 o 
   4  -8   9      494.61      557.33     18.90 o 
   5  -8   9      103.69       82.33      8.02 o 
   6  -8   9       83.65       50.12      9.63 o 
  -5  -7   9      333.60      236.96     42.56 o 
  -4  -7   9      315.87      300.62     15.91 o 
  -3  -7   9       45.30       32.64      5.39 o 
  -2  -7   9       54.35       57.54      6.16 o 
  -1  -7   9       15.53       16.24      3.20 o 
   0  -7   9      247.29      242.70      9.43 o 
   1  -7   9      758.67      747.10     16.75 o 
   2  -7   9      795.56      790.13     22.88 o 
   3  -7   9     1398.86     1591.80     25.32 o 
   4  -7   9      440.98      458.70     44.89 o 
   5  -7   9        0.04       -0.95      9.67 o 
   6  -7   9       56.23       27.39     10.36 o 
   7  -7   9      152.10      192.14     17.84 o 
  -5  -6   9      614.17      571.82    113.26 o 
  -4  -6   9       25.64       36.65      9.04 o 
  -3  -6   9      270.48      307.07     14.21 o 
  -2  -6   9      886.98      920.53     23.06 o 
  -1  -6   9     2020.59     2245.12     36.89 o 
   0  -6   9     1400.34     1517.32     27.18 o 
   1  -6   9       43.81       59.18      6.26 o 
   2  -6   9       10.19       13.69      5.19 o 
   3  -6   9       55.53       43.90      4.63 o 
   4  -6   9      186.68      193.50     14.27 o 
   5  -6   9       97.94      100.74     10.78 o 
   6  -6   9       44.41       23.45      5.43 o 
   7  -6   9      532.15      399.41     69.20 o 
   8  -6   9      175.45       87.05     20.90 o 
  -6  -5   9       44.04       37.93      9.74 o 
  -5  -5   9      240.29      259.01     14.96 o 
  -4  -5   9      274.90      245.22     19.23 o 
  -3  -5   9      397.11      413.62     26.10 o 
  -2  -5   9      258.27      276.10     16.99 o 
  -1  -5   9      935.48      965.93     17.57 o 
   0  -5   9      139.97      150.19      6.93 o 
   1  -5   9       58.60       49.24      7.12 o 
   2  -5   9      514.77      494.22     13.08 o 
   3  -5   9      819.82      807.04     18.21 o 
   4  -5   9      954.08      961.90     21.78 o 
   5  -5   9      685.43      647.69     15.27 o 
   6  -5   9      129.20       99.38      7.59 o 
   7  -5   9       73.82       46.15      6.96 o 
   8  -5   9       47.27       61.56      7.48 o 
  -6  -4   9      439.16      444.01     55.22 o 
  -5  -4   9      587.69      618.66     24.70 o 
  -4  -4   9      749.60      692.97     47.88 o 
  -3  -4   9       39.61       26.10      4.19 o 
  -2  -4   9      228.96      200.54     19.11 o 
  -1  -4   9     1056.98     1093.21     17.22 o 
   0  -4   9        3.52        7.61      3.44 o 
   1  -4   9     1374.30     1382.76     24.84 o 
   2  -4   9      338.71      326.97     15.74 o 
   3  -4   9     1364.66     1304.64     50.98 o 
   4  -4   9      190.11      149.38      7.94 o 
   5  -4   9       11.13       17.42      3.38 o 
   6  -4   9      348.42      353.49     12.32 o 
   7  -4   9      223.71      220.25     16.18 o 
   8  -4   9      565.55      655.54     27.62 o 
  -6  -3   9        0.50       -1.95      4.47 o 
  -5  -3   9      105.37      102.21     11.13 o 
  -4  -3   9        0.18        5.18      3.32 o 
  -3  -3   9      393.08      355.34     27.48 o 
  -2  -3   9      929.84      984.17     15.38 o 
  -1  -3   9     2185.45     2218.11     25.45 o 
   0  -3   9     7753.76     7924.79     95.75 o 
   1  -3   9     1014.78     1049.59     19.37 o 
   2  -3   9       15.51       14.15      3.16 o 
   3  -3   9      221.79      261.37     11.15 o 
   4  -3   9      727.65      734.05     17.93 o 
   5  -3   9     1336.55     1433.46     22.32 o 
   6  -3   9       39.47       59.06      6.49 o 
   7  -3   9      272.45      270.13     15.99 o 
   8  -3   9       18.37       16.85      4.93 o 
   9  -3   9       20.69       -4.72      4.72 o 
  -7  -2   9       85.33       75.40     10.15 o 
  -6  -2   9      301.10      317.96     39.55 o 
  -5  -2   9      308.26      318.38     24.99 o 
  -4  -2   9     1573.41     1584.22     51.01 o 
  -3  -2   9     1288.16     1359.87     28.84 o 
  -2  -2   9      221.40      243.80     13.97 o 
  -1  -2   9      229.37      194.38      9.40 o 
   0  -2   9        3.25        6.71      2.31 o 
   1  -2   9      545.31      535.32     14.11 o 
   2  -2   9      278.24      322.61     10.11 o 
   3  -2   9      825.08      830.99     16.94 o 
   4  -2   9     1645.64     1568.51     43.89 o 
   5  -2   9      549.12      539.90     14.77 o 
   6  -2   9        0.67       -0.07      1.97 o 
   7  -2   9        7.08        5.67      2.45 o 
   8  -2   9        3.01       12.29     10.95 o 
   9  -2   9       50.81       51.25      7.21 o 
  -7  -1   9      266.26      298.80     18.82 o 
  -6  -1   9      653.19      678.05     60.01 o 
  -5  -1   9     1192.54     1295.02     42.44 o 
  -4  -1   9     1341.22     1325.44     28.86 o 
  -3  -1   9       55.15       67.17      4.89 o 
  -2  -1   9        0.33       -0.74      2.48 o 
  -1  -1   9     1188.10     1274.02     18.99 o 
   0  -1   9     2605.33     2601.26     28.27 o 
   1  -1   9     2272.12     2297.39     25.42 o 
   2  -1   9        2.00        8.26      1.41 o 
   3  -1   9        2.97        8.57      1.79 o 
   4  -1   9      129.11      143.57      7.21 o 
   5  -1   9       99.02       91.93      7.22 o 
   6  -1   9       69.51       82.49      7.47 o 
   7  -1   9     1081.48     1165.91     33.41 o 
   8  -1   9     1255.20     1356.11     69.13 o 
   9  -1   9      273.92      207.48     19.92 o 
  -7   0   9      188.73      163.59     31.54 o 
  -6   0   9       23.49       13.36      5.39 o 
  -5   0   9        1.42        5.79      3.94 o 
  -4   0   9       32.37       32.37      3.95 o 
  -3   0   9     1610.48     1559.04     23.95 o 
  -2   0   9      140.83      218.22     11.09 o 
  -1   0   9      595.70      656.75     11.28 o 
   0   0   9     1910.50     1898.59     22.49 o 
   1   0   9      238.21      278.09     14.75 o 
   2   0   9       80.40      119.40      5.56 o 
   3   0   9     1072.20     1014.45     22.88 o 
   4   0   9     2594.91     2396.34     31.78 o 
   5   0   9     2613.50     2534.55     60.58 o 
   6   0   9      415.77      421.61     18.29 o 
   7   0   9      169.97      183.59     13.70 o 
   8   0   9        1.49       19.46      8.20 o 
   9   0   9        0.03       10.09      7.95 o 
  -7   1   9        1.25        9.70      3.72 o 
  -6   1   9      135.62      129.96     11.51 o 
  -5   1   9      363.41      338.97     16.04 o 
  -4   1   9     3132.36     3136.95     47.53 o 
  -3   1   9      886.74      976.15     22.53 o 
  -2   1   9        0.46        2.99      4.30 o 
  -1   1   9      365.43      346.78      6.91 o 
   0   1   9     1413.02     1281.31     18.40 o 
   1   1   9     1929.60     1663.62     24.58 o 
   2   1   9     2765.43     3078.11     34.17 o 
   3   1   9     1529.07     1623.07     19.75 o 
   4   1   9     2641.21     2472.67     35.61 o 
   5   1   9     1060.19      903.87     25.79 o 
   6   1   9      160.21      133.68     13.51 o 
   7   1   9      372.68      368.28     17.38 o 
   8   1   9        7.75       26.47      5.22 o 
   9   1   9      242.32      284.40     14.80 o 
  -7   2   9      175.91      161.76     28.20 o 
  -6   2   9      106.47       97.67     10.25 o 
  -5   2   9       45.96       28.62      3.69 o 
  -4   2   9        1.85        0.73      4.16 o 
  -3   2   9      504.73      397.65     12.07 o 
  -2   2   9      382.72      422.08     15.19 o 
  -1   2   9     2176.47     2310.82     24.58 o 
   0   2   9     7081.77     6648.54     88.12 o 
   1   2   9     5803.59     5861.09     63.45 o 
   2   2   9      481.59      542.31     12.10 o 
   3   2   9       69.27       46.44      3.69 o 
   4   2   9        8.66       24.27      2.72 o 
   5   2   9      211.37      202.99     10.96 o 
   6   2   9       87.44      118.61      9.86 o 
   7   2   9       42.63       56.96      6.78 o 
   8   2   9      263.77      271.76     12.70 o 
   9   2   9       85.03       65.02      8.96 o 
  -7   3   9       33.05       11.38     10.65 o 
  -6   3   9       99.33      103.87     16.58 o 
  -5   3   9      476.80      514.30     15.76 o 
  -4   3   9     1218.45     1284.13     25.88 o 
  -3   3   9     2799.54     3004.59     38.59 o 
  -2   3   9      753.23      792.86     16.31 o 
  -1   3   9     1218.23     1177.66     15.48 o 
   0   3   9     3845.96     3606.34     36.08 o 
   1   3   9      196.72      183.58      8.18 o 
   2   3   9        2.81       25.83      2.28 o 
   3   3   9      483.44      630.69     13.51 o 
   4   3   9     2039.55     2096.37     24.98 o 
   5   3   9     1861.64     1844.52     25.93 o 
   6   3   9      113.26      127.80     11.19 o 
   7   3   9        5.27        9.32      5.79 o 
   8   3   9       21.71       24.86      9.84 o 
   9   3   9      272.42      385.00     25.47 o 
  -7   4   9      106.96      108.76     12.60 o 
  -6   4   9      336.12      300.15     35.98 o 
  -5   4   9     1172.48     1223.79     24.23 o 
  -4   4   9     4948.85     5128.14     99.27 o 
  -3   4   9     3836.80     3937.06     48.06 o 
  -2   4   9      945.24      951.52     16.61 o 
  -1   4   9       49.63       52.97      3.36 o 
   0   4   9      455.93      452.05     11.34 o 
   1   4   9     2839.54     2739.77     30.99 o 
   2   4   9      803.77      915.01     13.37 o 
   3   4   9       85.23      117.29      5.37 o 
   4   4   9       20.60       16.00      2.08 o 
   5   4   9       54.69       69.99      4.92 o 
   6   4   9      120.35      109.81      5.89 o 
   7   4   9      243.10      260.31     11.90 o 
   8   4   9      300.57      315.08     34.61 o 
   9   4   9      494.96      614.13     21.05 o 
  -7   5   9      853.87      869.99     37.03 o 
  -6   5   9      216.74      218.00     14.44 o 
  -5   5   9      171.46      171.64     16.81 o 
  -4   5   9      117.13      113.06     10.29 o 
  -3   5   9       67.17       48.74      4.58 o 
  -2   5   9     1794.96     1791.52     34.35 o 
  -1   5   9      100.47      146.68      6.85 o 
   0   5   9     4746.18     4777.10     46.17 o 
   1   5   9      839.88      754.62     12.85 o 
   2   5   9        6.81        1.50      1.48 o 
   3   5   9       92.93       76.03      3.92 o 
   4   5   9       13.36        9.50      2.50 o 
   5   5   9     2328.48     2296.85     33.81 o 
   6   5   9      657.92      639.03     16.60 o 
   7   5   9      456.86      446.15     15.06 o 
   8   5   9      142.12      154.82     11.12 o 
   9   5   9        5.29        5.05      5.16 o 
  -7   6   9      170.28      155.90     17.92 o 
  -6   6   9       11.70        8.17      5.91 o 
  -5   6   9      208.06      189.06     10.77 o 
  -4   6   9     1310.36     1349.67     25.71 o 
  -3   6   9     3719.27     3744.16     48.21 o 
  -2   6   9      185.76      140.67     11.44 o 
  -1   6   9      797.87      666.36     16.39 o 
   0   6   9       23.60       22.53      2.06 o 
   1   6   9     1611.17     1433.92     18.84 o 
   2   6   9     2469.09     2319.39     33.37 o 
   3   6   9      397.73      425.30      9.34 o 
   4   6   9     2796.45     2896.21     35.66 o 
   5   6   9     2065.49     2076.52     34.86 o 
   6   6   9      692.36      721.88     21.99 o 
   7   6   9      145.91      173.90     10.84 o 
   8   6   9        4.10        3.92      4.24 o 
   9   6   9       93.95      135.89     12.62 o 
  -6   7   9      201.87      195.51     20.66 o 
  -5   7   9      216.58      182.05     19.98 o 
  -4   7   9      556.55      544.10     29.88 o 
  -3   7   9      282.80      285.83     11.24 o 
  -2   7   9      102.92       87.12      5.93 o 
  -1   7   9       56.34       33.51      2.88 o 
   0   7   9     1755.28     1711.78     22.91 o 
   1   7   9     7326.03     7218.16     74.62 o 
   2   7   9     4276.94     4176.19     42.96 o 
   3   7   9     1227.55     1307.88     19.54 o 
   4   7   9      506.80      460.93     13.53 o 
   5   7   9       88.56       71.56      6.58 o 
   6   7   9      276.03      264.47     12.79 o 
   7   7   9      266.42      231.98      9.59 o 
   8   7   9      139.31      157.92     27.13 o 
  -7   8   9      175.27      121.96     26.48 o 
  -6   8   9        2.80       -2.23      3.39 o 
  -5   8   9        2.75        3.61      1.85 o 
  -4   8   9      262.11      245.42     24.99 o 
  -3   8   9     2265.99     2241.78     53.89 o 
  -2   8   9     3606.43     3757.65     60.25 o 
  -1   8   9      652.71      697.21     16.69 o 
   0   8   9     2276.04     2238.14     26.45 o 
   1   8   9     1484.08     1392.30     24.07 o 
   2   8   9      334.29      325.15     12.16 o 
   3   8   9       50.15       39.35      4.15 o 
   4   8   9       66.49       76.65      6.22 o 
   5   8   9     1075.57     1086.63     31.49 o 
   6   8   9       43.69       56.35      6.46 o 
   7   8   9        7.48       13.24      4.35 o 
   8   8   9        0.12       10.35      4.67 o 
  -7   9   9        4.62        6.68      4.27 o 
  -6   9   9      321.71      250.87     27.98 o 
  -5   9   9      234.06      223.52     22.10 o 
  -4   9   9     1199.28     1256.17     30.47 o 
  -3   9   9     3257.62     3363.82     56.31 o 
  -2   9   9     2293.77     2333.46     52.00 o 
  -1   9   9      194.44      199.21     20.23 o 
   0   9   9       33.99       23.67      4.89 o 
   1   9   9     1764.27     1672.55     27.66 o 
   2   9   9     3091.46     3040.59     34.80 o 
   3   9   9       15.12       14.81      8.49 o 
   4   9   9       29.08       29.33      5.58 o 
   5   9   9      179.52      198.39     11.35 o 
   6   9   9      233.85      259.68     12.41 o 
   7   9   9       51.79       40.66      9.67 o 
   8   9   9       43.84       35.64      7.89 o 
  -6  10   9      479.52      482.69     58.15 o 
  -5  10   9      471.20      491.56     43.23 o 
  -4  10   9      226.80      222.67     24.64 o 
  -3  10   9        2.28       13.99     10.45 o 
  -2  10   9       74.83       64.72      7.10 o 
  -1  10   9       65.68       88.78      8.34 o 
   0  10   9       51.57       90.52      6.97 o 
   1  10   9     1507.70     1593.25     34.21 o 
   2  10   9     1026.05     1030.06     37.75 o 
   3  10   9       59.24       71.82      5.01 o 
   4  10   9        0.10        3.00      2.93 o 
   5  10   9       96.56       85.58      6.39 o 
   6  10   9     1012.73     1052.22     31.19 o 
   7  10   9      143.99      125.11     13.22 o 
  -6  11   9      218.99      224.66     46.26 o 
  -5  11   9       98.76       88.98     16.38 o 
  -4  11   9      231.92      238.48     25.88 o 
  -3  11   9     1196.46     1192.80     36.02 o 
  -2  11   9     2229.96     2249.41     51.87 o 
  -1  11   9       65.49      100.45      9.46 o 
   0  11   9      264.33      230.71     16.51 o 
   1  11   9       95.07       92.20      6.95 o 
   2  11   9      229.56      193.49     10.99 o 
   3  11   9      178.54      166.74      8.23 o 
   4  11   9      111.96       92.21      8.58 o 
   5  11   9     1670.23     1867.84     48.00 o 
   6  11   9      506.63      549.64     24.39 o 
   7  11   9       55.33       42.85      7.02 o 
  -5  12   9      367.35      326.00     34.82 o 
  -4  12   9      321.97      273.76     32.89 o 
  -3  12   9      562.05      538.09     22.92 o 
  -2  12   9      381.46      374.63     19.40 o 
  -1  12   9        1.25        5.35      2.51 o 
   0  12   9      143.08      150.28      7.49 o 
   1  12   9      953.29     1017.20     18.82 o 
   2  12   9     1987.88     1986.32     44.15 o 
   3  12   9      434.14      404.10     19.77 o 
   4  12   9      229.67      241.23     11.67 o 
   5  12   9       68.13       84.71      8.82 o 
   6  12   9        4.58        6.35      3.50 o 
  -5  13   9       51.70       17.16      4.60 o 
  -4  13   9        6.23       11.60      3.93 o 
  -3  13   9      119.86      108.37     13.66 o 
  -2  13   9      479.67      501.51     27.80 o 
  -1  13   9      377.63      374.71     26.89 o 
   0  13   9      557.30      552.62     21.13 o 
   1  13   9      863.00      879.20     30.50 o 
   2  13   9      670.96      754.46     62.39 o 
   3  13   9       36.01       52.71      6.73 o 
   4  13   9        0.57        4.75     12.55 o 
   5  13   9      109.04       88.04      9.56 o 
   6  13   9      435.27      532.49     29.87 o 
  -4  14   9       38.11       32.99      8.23 o 
  -3  14   9      862.20      840.74     44.09 o 
  -2  14   9      970.46      990.09     25.66 o 
  -1  14   9      348.15      350.70     37.48 o 
   0  14   9      194.98      208.30     15.28 o 
   1  14   9       16.07       20.79      4.90 o 
   2  14   9      739.91      744.37     52.70 o 
   3  14   9      359.34      307.81     46.15 o 
   4  14   9      109.25       51.64     14.37 o 
   5  14   9      127.29       91.85     12.80 o 
  -3  15   9      274.08      308.97     21.51 o 
  -2  15   9       23.06       23.52      6.44 o 
  -1  15   9        6.79        1.09      4.21 o 
   0  15   9      281.37      249.81     22.43 o 
   1  15   9      421.65      325.70     32.00 o 
   2  15   9      554.23      561.88     30.75 o 
   3  15   9      306.76      262.73     26.45 o 
   4  15   9      132.46      110.31     21.60 o 
  -1  16   9      534.72      535.05     28.02 o 
   0  16   9      265.64      263.73     13.95 o 
   1  16   9       50.72       27.02      4.87 o 
   2  16   9        2.24        1.66      3.18 o 
  -1 -10  10       90.04       74.04     17.13 o 
   0 -10  10      137.95      118.74     11.90 o 
   1 -10  10       67.68       47.01     11.49 o 
   2 -10  10      281.27      252.39     15.42 o 
   3 -10  10       60.07       35.11      7.52 o 
  -2  -9  10      345.23      296.13     22.30 o 
  -1  -9  10      150.17      129.83     11.75 o 
   0  -9  10       19.40        4.29      3.95 o 
   1  -9  10        2.40        3.06      4.24 o 
   2  -9  10        2.36       12.13      5.71 o 
   3  -9  10       79.75      124.45     17.19 o 
   4  -9  10      387.18      440.61     63.39 o 
   5  -9  10      192.61      176.78     23.37 o 
  -3  -8  10      101.73       68.33      9.64 o 
  -2  -8  10      226.44      176.21     18.55 o 
  -1  -8  10       66.51       65.79      6.11 o 
   0  -8  10       82.20       98.79      7.66 o 
   1  -8  10      341.32      334.46     15.43 o 
   2  -8  10      613.76      675.65     47.95 o 
   3  -8  10     1777.33     2148.68     51.01 o 
   4  -8  10      240.32      265.34     26.65 o 
   5  -8  10       82.07       88.91     20.80 o 
   6  -8  10       42.46       39.23      6.64 o 
  -4  -7  10        8.32       13.57      7.45 o 
  -3  -7  10      209.91      211.43     19.15 o 
  -2  -7  10      381.39      355.33     35.32 o 
  -1  -7  10      804.55      831.69     46.16 o 
   0  -7  10     1148.35     1347.72     55.25 o 
   1  -7  10      458.97      481.73     37.28 o 
   2  -7  10      604.24      683.38     17.88 o 
   3  -7  10      242.40      259.56     12.56 o 
   4  -7  10        1.30        6.52      2.63 o 
   5  -7  10        3.77        6.09      3.33 o 
   6  -7  10       32.93       17.24      7.46 o 
  -5  -6  10       47.09       13.32     10.96 o 
  -4  -6  10      141.85      115.28     15.86 o 
  -3  -6  10      411.43      411.82     17.44 o 
  -2  -6  10     1163.28     1324.90     29.13 o 
  -1  -6  10     1118.27     1220.49     27.35 o 
   0  -6  10      447.24      447.55     15.01 o 
   1  -6  10       36.86       17.99      4.93 o 
   2  -6  10       39.29       29.85      4.37 o 
   3  -6  10      502.68      513.88     24.61 o 
   4  -6  10      280.22      256.17     13.97 o 
   5  -6  10       83.26       61.49      6.43 o 
   6  -6  10      178.22      117.16     28.03 o 
   7  -6  10      110.18       24.06      7.24 o 
  -5  -5  10      817.96      877.74    114.20 o 
  -4  -5  10      753.38      798.37     22.82 o 
  -3  -5  10      193.89      170.17     10.36 o 
  -2  -5  10      153.85      155.07     17.33 o 
  -1  -5  10       23.96       32.82      5.64 o 
   0  -5  10       48.51       58.13      5.18 o 
   1  -5  10       95.01       78.30      6.36 o 
   2  -5  10      295.59      291.12     11.23 o 
   3  -5  10     1550.20     1573.99     38.09 o 
   4  -5  10      251.14      226.79     10.09 o 
   5  -5  10       63.61       86.04      7.45 o 
   6  -5  10        8.42       24.66      4.99 o 
   7  -5  10      445.02      446.65     41.22 o 
   8  -5  10      222.89      215.50     35.93 o 
  -5  -4  10      230.07      214.64     16.26 o 
  -4  -4  10       76.09       61.21      5.74 o 
  -3  -4  10        0.29        2.74      2.10 o 
  -2  -4  10      282.29      285.06     11.83 o 
  -1  -4  10     2368.55     2500.26     33.64 o 
   0  -4  10     1093.92     1193.28     53.71 o 
   1  -4  10      549.17      571.87     17.66 o 
   2  -4  10       31.34       35.49      5.43 o 
   3  -4  10        4.38       12.50      3.64 o 
   4  -4  10      287.87      337.63     11.04 o 
   5  -4  10       80.97       87.99      6.81 o 
   6  -4  10      784.13      810.96     20.94 o 
   7  -4  10      601.70      534.51     49.60 o 
   8  -4  10      187.32      195.90     18.78 o 
  -6  -3  10        4.43        2.96      3.89 o 
  -5  -3  10      166.16      140.73     15.17 o 
  -4  -3  10      123.78       99.93      8.09 o 
  -3  -3  10      168.16      153.03     13.26 o 
  -2  -3  10      480.97      510.91     19.28 o 
  -1  -3  10       59.88       77.82      5.06 o 
   0  -3  10       35.17       38.28      4.53 o 
   1  -3  10       89.07       79.02     12.13 o 
   2  -3  10     1112.63     1096.04     18.66 o 
   3  -3  10     2363.67     2399.17     35.17 o 
   4  -3  10     1589.56     1688.11     26.50 o 
   5  -3  10      203.90      211.86      9.99 o 
   6  -3  10      136.58      135.67     10.27 o 
   7  -3  10       71.17       46.96      7.02 o 
   8  -3  10       28.49        4.73      3.93 o 
  -6  -2  10      525.16      515.84     38.18 o 
  -5  -2  10     1074.05     1096.89     49.39 o 
  -4  -2  10     1111.41     1116.61     35.39 o 
  -3  -2  10        4.20        3.68      4.90 o 
  -2  -2  10       22.94       22.05      5.09 o 
  -1  -2  10      407.20      364.98      9.39 o 
   0  -2  10     1474.05     1432.74     20.41 o 
   1  -2  10     1436.55     1465.76     23.43 o 
   2  -2  10      984.56      965.94     22.38 o 
   3  -2  10     1623.03     1642.42     33.60 o 
   4  -2  10      419.73      389.10     11.80 o 
   5  -2  10       28.79       21.09      6.54 o 
   6  -2  10        1.08       10.47      3.34 o 
   7  -2  10      534.27      501.88     30.74 o 
   8  -2  10      465.23      453.38     34.21 o 
   9  -2  10      106.83      100.16     14.35 o 
  -6  -1  10        0.60       -2.51      4.49 o 
  -5  -1  10       78.38       69.75      8.69 o 
  -4  -1  10        0.23        1.16      2.19 o 
  -3  -1  10      106.43      124.70      9.58 o 
  -2  -1  10     1200.53     1305.90     24.11 o 
  -1  -1  10     2966.64     2984.47     55.45 o 
   0  -1  10     2556.32     2552.80     28.55 o 
   1  -1  10      378.96      406.96      9.97 o 
   2  -1  10      169.05      177.18      9.88 o 
   3  -1  10      104.79       95.02      6.35 o 
   4  -1  10      352.95      366.16     11.97 o 
   5  -1  10      287.59      296.50     12.91 o 
   6  -1  10      200.58      220.36     14.53 o 
   7  -1  10      307.41      274.20     29.11 o 
   8  -1  10      226.83      192.66     13.93 o 
   9  -1  10        1.35        6.30      3.33 o 
  -7   0  10        4.60       16.30     10.10 o 
  -6   0  10      198.46      230.58     37.43 o 
  -5   0  10      808.38      859.34     31.09 o 
  -4   0  10     1597.76     1616.72     32.46 o 
  -3   0  10      658.93      681.84     16.59 o 
  -2   0  10      585.51      576.78     15.21 o 
  -1   0  10      525.28      479.79     10.65 o 
   0   0  10        1.86        4.48      1.52 o 
   1   0  10      467.07      461.41      9.77 o 
   2   0  10      524.69      602.61     16.14 o 
   3   0  10     2216.02     2275.93     32.87 o 
   4   0  10     1521.00     1426.64     25.60 o 
   5   0  10       35.51       26.96      3.78 o 
   6   0  10       19.78       19.82      7.65 o 
   7   0  10        6.46       -6.05      6.05 o 
   8   0  10      870.51      988.94    112.81 o 
   9   0  10       22.97       36.05     16.37 o 
  -7   1  10      419.54      386.42     26.91 o 
  -6   1  10      160.94      136.69     21.75 o 
  -5   1  10     1036.63     1131.94     24.60 o 
  -4   1  10     1332.71     1296.47     26.56 o 
  -3   1  10        0.21        3.46      4.49 o 
  -2   1  10      341.68      300.82     11.24 o 
  -1   1  10      508.50      501.36     15.81 o 
   0   1  10     4098.83     4078.63     47.65 o 
   1   1  10      849.21      873.60     15.55 o 
   2   1  10     1026.66     1037.83     16.40 o 
   3   1  10      607.11      505.36     11.63 o 
   4   1  10       41.11       35.84      6.70 o 
   5   1  10      395.38      375.32     20.43 o 
   6   1  10        0.81       -0.06      2.56 o 
   7   1  10     1003.71     1066.18     72.28 o 
   8   1  10      414.46      514.71     18.22 o 
   9   1  10      148.22      154.16     13.44 o 
  -7   2  10       75.45       62.63      9.41 o 
  -6   2  10        0.27        6.94      5.35 o 
  -5   2  10        5.04        3.65      2.66 o 
  -4   2  10      176.40      161.07      8.70 o 
  -3   2  10     1020.50      962.94     20.15 o 
  -2   2  10      570.03      666.82     13.97 o 
  -1   2  10     1795.96     1663.23     22.51 o 
   0   2  10     2201.08     2209.44     25.69 o 
   1   2  10      592.10      580.61     11.99 o 
   2   2  10        7.69        5.74      1.91 o 
   3   2  10      490.59      527.66     12.58 o 
   4   2  10     1637.70     1564.11     24.00 o 
   5   2  10     1243.92     1225.81     28.77 o 
   6   2  10      230.16      269.18     14.87 o 
   7   2  10       84.55       91.59      8.38 o 
   8   2  10       64.40       58.06      7.84 o 
   9   2  10        2.58        4.11      5.87 o 
  -7   3  10       53.20       27.28     10.89 o 
  -6   3  10      308.90      264.53     34.07 o 
  -5   3  10      792.44      748.06     31.14 o 
  -4   3  10     3335.77     3423.01     48.38 o 
  -3   3  10      884.39      964.42     21.69 o 
  -2   3  10      109.55      159.93      9.39 o 
  -1   3  10      132.69      143.27     11.51 o 
   0   3  10      651.09      577.56     13.19 o 
   1   3  10     1006.78      919.49     19.00 o 
   2   3  10      533.43      571.35     11.27 o 
   3   3  10      637.32      641.88     11.50 o 
   4   3  10     1697.93     1678.71     22.68 o 
   5   3  10      112.17      106.21      7.17 o 
   6   3  10       12.25        7.55      3.74 o 
   7   3  10        3.99        7.37      5.26 o 
   8   3  10      476.38      541.18     18.56 o 
   9   3  10      120.38      117.89      9.93 o 
  -7   4  10      719.29      701.05     39.45 o 
  -6   4  10      133.69      118.85     14.25 o 
  -5   4  10      342.74      334.27     19.18 o 
  -4   4  10      578.88      592.49     15.46 o 
  -3   4  10       48.16       57.25      5.04 o 
  -2   4  10       80.63       94.16      6.69 o 
  -1   4  10      701.94      712.88     19.01 o 
   0   4  10     5837.14     5761.09     58.71 o 
   1   4  10     2646.55     2669.99     32.58 o 
   2   4  10      161.96      194.03      7.32 o 
   3   4  10        0.53        5.63      1.62 o 
   4   4  10      138.01      136.38      6.41 o 
   5   4  10      523.80      484.62     13.44 o 
   6   4  10      357.44      381.95     34.51 o 
   7   4  10      381.21      412.15     50.14 o 
   8   4  10      778.36      877.51     24.17 o 
   9   4  10       99.63       87.86     15.38 o 
  -7   5  10      339.29      252.05     43.95 o 
  -6   5  10       13.03        7.45      5.51 o 
  -5   5  10       39.05       18.87      4.56 o 
  -4   5  10      929.60      855.83     36.45 o 
  -3   5  10     1791.54     1722.22     28.38 o 
  -2   5  10      648.28      709.80     19.10 o 
  -1   5  10       13.57       16.26      3.65 o 
   0   5  10      391.42      341.54      9.89 o 
   1   5  10      378.57      365.59     12.79 o 
   2   5  10       95.35      106.00      5.99 o 
   3   5  10     1095.59     1222.37     19.14 o 
   4   5  10     1787.78     1742.56     22.22 o 
   5   5  10     1712.45     1642.94     29.16 o 
   6   5  10      160.78      160.48      9.38 o 
   7   5  10       23.94       11.70      7.28 o 
   8   5  10       37.76       34.73      6.87 o 
   9   5  10       63.35       70.42     12.40 o 
  -7   6  10       15.83        4.78      4.76 o 
  -5   6  10       89.67       83.49      7.37 o 
  -4   6  10     1565.20     1553.21     54.72 o 
  -3   6  10     1599.22     1590.08     28.69 o 
  -2   6  10        1.97        5.95      1.89 o 
  -1   6  10      273.70      280.67     10.68 o 
   0   6  10     1641.84     1575.49     22.98 o 
   1   6  10     5033.49     5071.87     50.03 o 
   2   6  10     1262.13     1395.67     22.77 o 
   3   6  10      577.02      562.60     14.27 o 
   4   6  10     1381.77     1447.52     18.66 o 
   5   6  10      467.31      414.01     25.40 o 
   6   6  10       14.96        9.37      3.27 o 
   7   6  10       21.54       13.69      3.76 o 
   8   6  10      403.09      434.55     19.12 o 
   9   6  10       37.06       78.67     13.26 o 
  -7   7  10      847.88      659.16     89.86 o 
  -6   7  10        1.73        6.92      4.23 o 
  -5   7  10        1.80        8.97      5.32 o 
  -4   7  10       18.86       11.92      3.94 o 
  -3   7  10      508.95      492.01     13.99 o 
  -2   7  10     2079.67     2175.77     33.02 o 
  -1   7  10       72.89       91.53      7.98 o 
   0   7  10     3726.99     3735.92     41.06 o 
   1   7  10     2487.75     2467.33     29.92 o 
   2   7  10      275.91      269.27      7.84 o 
   3   7  10        5.90        5.80      1.98 o 
   4   7  10      135.77      136.64      8.90 o 
   5   7  10      627.56      574.54     19.91 o 
   6   7  10      288.16      287.66     11.38 o 
   7   7  10        5.28       26.69      8.75 o 
   8   7  10      250.86      277.29     16.96 o 
  -6   8  10       36.90       29.29      5.61 o 
  -5   8  10      546.23      569.45     30.94 o 
  -4   8  10     2013.97     2137.13     46.45 o 
  -3   8  10     3251.34     3462.41     57.37 o 
  -2   8  10     1514.15     1654.80     46.60 o 
  -1   8  10     1338.81     1382.34     23.58 o 
   0   8  10      729.59      712.84     13.08 o 
   1   8  10        0.15        2.47      1.28 o 
   2   8  10      376.87      353.05     11.95 o 
   3   8  10      315.10      351.14     11.76 o 
   4   8  10      556.98      563.94     35.49 o 
   5   8  10      563.89      547.03     14.69 o 
   6   8  10       71.08       66.01      7.13 o 
   7   8  10        6.47        4.54      3.60 o 
   8   8  10      182.89      197.87     22.24 o 
  -6   9  10      230.68      215.55     16.83 o 
  -5   9  10      257.26      254.81     17.51 o 
  -4   9  10     1042.12     1158.56     50.04 o 
  -3   9  10     1237.82     1292.21     32.98 o 
  -2   9  10        0.10        0.96      8.41 o 
  -1   9  10        2.74        7.96      2.54 o 
   0   9  10      439.59      400.26     14.95 o 
   1   9  10     1337.19     1260.67     28.52 o 
   2   9  10      396.93      354.91     12.35 o 
   3   9  10      273.61      265.70      9.35 o 
   4   9  10       58.06       52.01      4.27 o 
   5   9  10       80.16       79.26      6.12 o 
   6   9  10       48.26       50.14      5.77 o 
   7   9  10       44.33       35.26      4.58 o 
   8   9  10       89.45      103.10     10.92 o 
  -6  10  10      252.44      241.99     32.44 o 
  -5  10  10       28.50       33.66      5.32 o 
  -4  10  10        2.18        0.04      3.41 o 
  -3  10  10      622.00      638.78     35.92 o 
  -2  10  10      745.08      788.85     46.93 o 
  -1  10  10      239.11      237.38     22.40 o 
   0  10  10      270.30      255.86     16.91 o 
   1  10  10      291.60      285.10     13.58 o 
   2  10  10      170.39      142.75      8.05 o 
   3  10  10      266.98      247.75     15.46 o 
   4  10  10      761.08      756.64     20.55 o 
   5  10  10      656.32      655.99     20.34 o 
   6  10  10     1383.42     1512.36     47.61 o 
   7  10  10      179.90      188.55     19.16 o 
  -5  11  10       32.46       25.90      6.20 o 
  -4  11  10      580.58      593.35     49.49 o 
  -3  11  10      790.85      785.76     49.42 o 
  -2  11  10      292.63      269.75     28.56 o 
  -1  11  10       43.47       55.03      7.01 o 
   0  11  10      103.14       97.11      7.23 o 
   1  11  10      530.80      550.86     20.45 o 
   2  11  10     1576.17     1601.72     48.03 o 
   3  11  10      601.99      648.03     36.17 o 
   4  11  10      707.09      782.46     44.49 o 
   5  11  10      674.69      716.37     36.21 o 
   6  11  10      281.88      330.71     39.81 o 
   7  11  10        0.03        7.16      4.51 o 
  -5  12  10      230.60      183.83     22.11 o 
  -4  12  10       97.67       94.33     10.02 o 
  -3  12  10        2.81        2.40      5.00 o 
  -2  12  10      242.24      231.03     23.51 o 
  -1  12  10      189.98      208.04     12.80 o 
   0  12  10      602.01      668.77     19.19 o 
   1  12  10     3161.38     3248.22     48.27 o 
   2  12  10     1069.76     1123.02     20.82 o 
   3  12  10      483.92      536.69     40.70 o 
   5  12  10       90.36       83.67      8.87 o 
   6  12  10      148.24      131.02     22.80 o 
  -4  13  10      418.03      348.97     48.16 o 
  -3  13  10     1794.29     2026.47     60.03 o 
  -2  13  10     1756.25     1903.97     43.79 o 
  -1  13  10      874.73      899.94     24.41 o 
   0  13  10      224.37      230.04     15.56 o 
   1  13  10      241.74      246.48     13.96 o 
   2  13  10        7.02       -2.43      2.43 o 
   3  13  10        0.31        6.00      3.25 o 
   4  13  10       34.13        8.88      6.02 o 
   5  13  10      126.81      136.39     10.85 o 
  -3  14  10      740.38      776.85     41.22 o 
  -2  14  10      432.90      461.02     22.50 o 
  -1  14  10       72.03       63.17      8.26 o 
   0  14  10       20.86       22.65      6.33 o 
   1  14  10      508.77      512.26     37.30 o 
   2  14  10      629.10      599.65     48.11 o 
   3  14  10      105.88      108.34     23.88 o 
   4  14  10      106.17       93.70     11.53 o 
   5  14  10       94.47       84.87     13.26 o 
  -2  15  10      268.83      232.15     16.80 o 
  -1  15  10       20.74       17.33      5.14 o 
   0  15  10        3.84        4.89      8.09 o 
   1  15  10      609.35      656.76     54.33 o 
   2  15  10      126.47      109.09     13.00 o 
   3  15  10        1.73        1.61      3.24 o 
  -1  -9  11       49.74       24.25      7.58 o 
   0  -9  11       53.33       54.97     16.09 o 
   1  -9  11       27.54       19.72      6.13 o 
   2  -9  11      261.69      273.90     29.90 o 
   3  -9  11      213.68      224.73     15.48 o 
   4  -9  11      188.47      103.61     21.46 o 
  -2  -8  11       13.79        9.51      3.69 o 
  -1  -8  11      133.84      131.75      9.55 o 
   0  -8  11       53.52       46.35      8.49 o 
   1  -8  11      520.22      537.48     18.38 o 
   2  -8  11      836.81      915.88     31.54 o 
   3  -8  11      438.57      434.04     61.54 o 
   4  -8  11        0.64       10.59      7.24 o 
   5  -8  11       77.95       63.54     14.01 o 
  -3  -7  11       50.05       42.81     18.29 o 
  -2  -7  11     1070.08     1050.01     50.50 o 
  -1  -7  11      986.81     1103.44     30.36 o 
   0  -7  11      283.01      229.28     39.30 o 
   1  -7  11      163.10      140.68     19.33 o 
   2  -7  11       39.79       38.70      9.43 o 
   3  -7  11       63.63       53.68      5.95 o 
   4  -7  11      247.12      203.92     14.38 o 
   5  -7  11       81.32       54.52     20.89 o 
   6  -7  11      501.67      550.53     76.73 o 
  -4  -6  11      293.49      234.23     19.66 o 
  -3  -6  11      417.43      427.58     39.97 o 
  -2  -6  11      477.08      451.40     40.54 o 
  -1  -6  11      199.70      172.71      9.56 o 
   0  -6  11      180.42      142.84     10.09 o 
   1  -6  11       86.30       72.71      8.06 o 
   2  -6  11      642.58      627.78     17.29 o 
   3  -6  11      393.44      432.03     29.62 o 
   4  -6  11       86.42       65.33      6.30 o 
   5  -6  11        2.75       11.32      5.06 o 
   6  -6  11       36.23       16.59      7.15 o 
   7  -6  11        5.68        5.30      5.02 o 
  -4  -5  11       48.29       27.22      7.37 o 
  -3  -5  11        1.20        5.82      3.42 o 
  -2  -5  11       32.63       17.29      5.33 o 
  -1  -5  11      545.69      518.80     45.17 o 
   0  -5  11      371.87      383.37     14.72 o 
   1  -5  11       71.44       68.63      7.34 o 
   2  -5  11      201.49      184.82      9.37 o 
   3  -5  11       55.30       47.13      4.62 o 
   4  -5  11      103.03      120.76      7.72 o 
   5  -5  11      123.95      131.15     10.67 o 
   6  -5  11      303.67      358.27     17.06 o 
   7  -5  11      788.86      861.79     86.55 o 
  -5  -4  11       12.37       10.67      4.71 o 
  -4  -4  11      202.91      178.66     14.61 o 
  -3  -4  11       84.79       64.52      5.88 o 
  -2  -4  11      575.45      612.13     48.06 o 
  -1  -4  11      869.48      998.31     37.61 o 
   0  -4  11       43.62       37.60      5.90 o 
   1  -4  11       15.31       10.91     13.01 o 
   2  -4  11      237.61      209.93     12.37 o 
   3  -4  11      844.25      891.43     19.38 o 
   4  -4  11      950.45     1009.74     24.21 o 
   5  -4  11      258.60      255.17     13.33 o 
   6  -4  11      596.61      541.53     27.13 o 
   7  -4  11      313.59      269.07     19.31 o 
   8  -4  11        1.77        3.09      4.75 o 
  -5  -3  11      614.77      645.11    119.81 o 
  -4  -3  11       30.08       16.63      7.06 o 
  -3  -3  11       77.43       73.02      6.45 o 
  -2  -3  11       25.54       31.32      6.82 o 
  -1  -3  11       24.14       20.90      4.76 o 
   0  -3  11     1633.39     1655.48     25.07 o 
   1  -3  11      345.71      331.43     12.44 o 
   2  -3  11     3788.25     4042.62     53.02 o 
   3  -3  11     2031.29     2191.94     37.66 o 
   4  -3  11      615.00      602.32     14.41 o 
   5  -3  11       18.71       14.30      3.78 o 
   6  -3  11        4.31        2.40      2.70 o 
   7  -3  11       98.03      104.02      9.03 o 
   8  -3  11       88.98      102.36     21.12 o 
  -6  -2  11      142.81      132.55     16.18 o 
  -5  -2  11       86.60       80.80     24.21 o 
  -4  -2  11        2.77        2.90      3.63 o 
  -3  -2  11       95.44       88.91      7.10 o 
  -2  -2  11      700.92      681.35     15.83 o 
  -1  -2  11     2742.45     2874.81     41.65 o 
   0  -2  11     1159.01     1164.20     19.29 o 
   1  -2  11      645.27      607.25     14.95 o 
   2  -2  11      404.50      340.17     14.66 o 
   3  -2  11      137.70      119.50      6.99 o 
   4  -2  11      152.31      163.90      8.23 o 
   5  -2  11       13.03       16.59      4.64 o 
   6  -2  11      251.68      225.41     18.27 o 
   7  -2  11      360.08      327.73     19.77 o 
   8  -2  11      159.14      133.69     12.71 o 
  -6  -1  11       18.00        5.07      6.17 o 
  -5  -1  11      500.59      549.33     70.82 o 
  -4  -1  11      932.54      980.82     38.33 o 
  -3  -1  11     1110.44     1145.40     35.28 o 
  -2  -1  11      855.61      899.69     17.52 o 
  -1  -1  11     3289.99     3298.91     89.72 o 
   0  -1  11      326.08      310.89     11.19 o 
   1  -1  11        0.73        4.86      2.46 o 
   2  -1  11       50.70       57.43      4.69 o 
   3  -1  11     1188.08     1222.19     23.37 o 
   4  -1  11      427.22      440.07     15.61 o 
   5  -1  11        8.42        1.46      1.88 o 
   6  -1  11        9.92       11.08      3.60 o 
   7  -1  11      116.74      104.05      9.50 o 
   8  -1  11       23.05       50.20      6.10 o 
  -6   0  11      349.98      236.75     38.43 o 
  -5   0  11     1176.52     1324.16     79.06 o 
  -4   0  11     1032.94     1024.20     24.31 o 
  -3   0  11      656.66      602.84     17.58 o 
  -2   0  11       74.47       65.90      6.47 o 
  -1   0  11       29.43       26.96      2.99 o 
   0   0  11      520.10      503.14     16.92 o 
   1   0  11      108.29      131.33      6.47 o 
   2   0  11      211.11      220.34     12.62 o 
   3   0  11     2175.96     2238.35     35.26 o 
   4   0  11      558.31      563.25     21.04 o 
   5   0  11        9.65       11.64      3.03 o 
   6   0  11      318.09      355.23     16.65 o 
   7   0  11      267.69      293.79     31.57 o 
   8   0  11      850.99      962.27    104.40 o 
   9   0  11       38.57       35.82      7.15 o 
  -6   1  11      233.33      248.63     16.56 o 
  -5   1  11      221.62      214.65     11.86 o 
  -4   1  11       11.95       15.44      7.23 o 
  -3   1  11       39.81       43.53      5.62 o 
  -2   1  11      982.59      970.98     20.66 o 
  -1   1  11     1930.88     2022.45     37.08 o 
   0   1  11     1212.31     1264.28     17.79 o 
   1   1  11       10.47        4.75      2.51 o 
   2   1  11      139.71      121.95      8.73 o 
   3   1  11      100.22      143.51     22.50 o 
   4   1  11     1826.41     1939.49     32.27 o 
   5   1  11      178.26      209.26      9.06 o 
   6   1  11      412.72      478.44     22.42 o 
   7   1  11      877.35      974.19     48.02 o 
   8   1  11      214.58      240.72     13.28 o 
   9   1  11        8.08       15.38      5.16 o 
  -6   2  11       42.74       34.41      7.26 o 
  -5   2  11      724.19      742.56     73.65 o 
  -4   2  11      615.15      682.18     28.69 o 
  -3   2  11      515.67      500.24     14.80 o 
  -2   2  11       84.81       30.65      4.57 o 
  -1   2  11      300.50      322.43     12.20 o 
   0   2  11        0.93        2.49      2.23 o 
   1   2  11      896.60      850.39     18.55 o 
   2   2  11      524.30      539.94     18.45 o 
   3   2  11     4683.20     4846.95     99.44 o 
   4   2  11     2148.94     2042.30     31.16 o 
   5   2  11      448.35      418.46     20.42 o 
   6   2  11       71.55       63.95      6.31 o 
   7   2  11      128.18      104.27      9.62 o 
   8   2  11      116.77      124.86     10.12 o 
   9   2  11        8.68        5.44      4.55 o 
  -6   3  11      118.89      110.66     19.50 o 
  -5   3  11      529.21      587.32     21.55 o 
  -4   3  11      541.88      542.38     33.97 o 
  -3   3  11       62.49       48.54      4.42 o 
  -2   3  11       49.72       60.99      5.54 o 
  -1   3  11      844.19      820.45     29.28 o 
   0   3  11     1545.93     1412.83     24.28 o 
   1   3  11     2474.02     2508.24     41.90 o 
   2   3  11      757.89      794.21     15.71 o 
   3   3  11     2284.48     2230.18     27.80 o 
   4   3  11      301.44      238.22     11.56 o 
   5   3  11        1.41        3.64      1.67 o 
   6   3  11      179.18      190.88     12.07 o 
   7   3  11      313.74      349.94     15.24 o 
   8   3  11      349.56      389.26     16.07 o 
   9   3  11      108.89       82.28     10.14 o 
  -6   4  11        0.43        4.28      3.89 o 
  -5   4  11        7.82        1.77      3.56 o 
  -4   4  11      254.11      208.57     18.39 o 
  -3   4  11      804.28      754.46     17.14 o 
  -2   4  11     1460.01     1463.96     23.39 o 
  -1   4  11     3811.53     3819.54     49.34 o 
   0   4  11     3315.93     3350.56     36.79 o 
   1   4  11      412.54      370.32      8.78 o 
   2   4  11       49.10       29.01      2.57 o 
   3   4  11      123.26      142.02      7.48 o 
   4   4  11     1229.37     1158.49     19.07 o 
   5   4  11       64.50       72.50      7.32 o 
   6   4  11        6.31        6.54      7.19 o 
   7   4  11       86.31       94.80      8.89 o 
   8   4  11        2.18       12.67      6.53 o 
   9   4  11        0.40        0.48      3.48 o 
  -6   5  11       86.47       93.94     10.59 o 
  -5   5  11     1223.96     1281.01     32.75 o 
  -4   5  11     1640.05     1773.02     31.15 o 
  -3   5  11     1509.66     1575.94     35.68 o 
  -2   5  11      582.36      578.96     30.54 o 
  -1   5  11       81.88       77.56      5.77 o 
   0   5  11      974.38      912.42     14.37 o 
   1   5  11     1591.94     1656.95     21.03 o 
   2   5  11      661.01      734.58     14.95 o 
   3   5  11      936.66      924.38     14.60 o 
   4   5  11      892.00      820.28     14.09 o 
   5   5  11      157.17      146.77      8.83 o 
   6   5  11       40.61       28.12      9.81 o 
   7   5  11       99.14      126.23     10.75 o 
   8   5  11      349.18      420.35     20.09 o 
  -6   6  11      638.20      661.11     59.77 o 
  -5   6  11      489.45      467.22     47.46 o 
  -4   6  11      596.11      644.76     19.90 o 
  -3   6  11       27.57       14.85      3.19 o 
  -2   6  11       14.68       20.06      4.28 o 
  -1   6  11     1781.19     1863.96     46.57 o 
   0   6  11       23.37       25.68      2.05 o 
   1   6  11     1417.91     1427.07     22.33 o 
   2   6  11       84.97      110.48      6.02 o 
   3   6  11      261.57      278.63     11.76 o 
   4   6  11       99.03      103.59      5.65 o 
   5   6  11       69.24       62.31      5.03 o 
   6   6  11      209.28      207.89     18.70 o 
   7   6  11      416.59      476.24     45.26 o 
   8   6  11      684.59      868.97     34.05 o 
  -6   7  11        0.29       -0.03      4.76 o 
  -5   7  11      265.64      230.52     23.94 o 
  -4   7  11      658.92      620.75     42.91 o 
  -3   7  11      873.23      856.48     29.66 o 
  -2   7  11      723.35      797.95     19.73 o 
  -1   7  11      766.23      831.71     21.20 o 
   0   7  11     1377.80     1422.16     26.12 o 
   1   7  11      155.95      163.73     11.06 o 
   2   7  11       17.17       13.39      4.26 o 
   3   7  11      665.18      647.66     12.14 o 
   4   7  11     1739.32     1774.95     24.39 o 
   5   7  11     1393.26     1391.07     42.38 o 
   6   7  11       88.91       82.61      6.86 o 
   7   7  11       22.71       33.02      5.20 o 
   8   7  11      136.39      142.05     13.69 o 
  -6   8  11      127.24      110.72     22.88 o 
  -5   8  11       94.32       81.59      8.72 o 
  -4   8  11     1457.89     1471.54     59.00 o 
  -3   8  11      578.00      588.33     38.04 o 
  -2   8  11      169.07      184.43     16.52 o 
  -1   8  11      139.05      129.58      8.36 o 
   0   8  11      617.62      565.34     16.75 o 
   1   8  11     1897.55     1757.18     27.88 o 
   2   8  11      754.19      745.29     14.03 o 
   3   8  11      798.80      817.69     26.31 o 
   4   8  11     1058.73     1075.89     20.81 o 
   5   8  11       55.88       57.78     11.23 o 
   6   8  11        5.93        6.34      4.75 o 
   7   8  11       24.28       15.84      4.79 o 
   8   8  11      116.86      149.40     16.62 o 
  -6   9  11      537.06      419.39     47.27 o 
  -5   9  11       81.67       81.55      9.78 o 
  -4   9  11       17.40        3.63      3.59 o 
  -3   9  11      173.86      163.01     14.20 o 
  -2   9  11       50.52       51.85      5.25 o 
  -1   9  11     1575.87     1596.30     51.85 o 
   0   9  11     2139.85     2186.58     44.95 o 
   1   9  11     1623.65     1617.25     34.86 o 
   2   9  11       35.79       38.95      3.16 o 
   3   9  11      212.07      182.22      6.89 o 
   4   9  11      418.13      435.82     37.00 o 
   5   9  11      373.90      358.11     11.02 o 
   6   9  11        4.03        4.80      2.74 o 
   7   9  11      192.15      199.89     12.90 o 
  -5  10  11       30.75       16.70      7.51 o 
  -4  10  11      493.72      478.46     30.12 o 
  -3  10  11     1521.57     1590.95     41.81 o 
  -2  10  11      274.75      284.73     18.86 o 
  -1  10  11      158.58      165.87     11.15 o 
   0  10  11      104.84      102.74     10.54 o 
   1  10  11       74.00       63.19      6.93 o 
   2  10  11       25.43       16.63      2.44 o 
   3  10  11      414.00      424.79     16.26 o 
   4  10  11      996.37     1055.17     44.72 o 
   5  10  11      872.90      965.03     61.76 o 
   6  10  11       72.23       47.35      5.49 o 
   7  10  11      174.83      177.07     34.23 o 
  -5  11  11       49.37       28.09      5.63 o 
  -4  11  11     1279.17     1383.77     48.70 o 
  -3  11  11      251.09      271.45     16.13 o 
  -2  11  11        7.79        7.81      4.40 o 
  -1  11  11      305.86      305.47     15.52 o 
   0  11  11     1479.68     1562.62     56.23 o 
   1  11  11     1208.48     1267.59     25.79 o 
   2  11  11      749.71      732.91     17.52 o 
   3  11  11       84.36       93.35      6.73 o 
   4  11  11      187.18      212.01     13.52 o 
   5  11  11        0.36        4.10      2.51 o 
   6  11  11        0.15        3.35      3.13 o 
   7  11  11      171.04       93.97     15.68 o 
  -4  12  11      129.37      100.95     12.12 o 
  -3  12  11     1068.60     1163.40     69.44 o 
  -2  12  11      456.87      467.24     39.47 o 
  -1  12  11      565.78      545.04     26.94 o 
   0  12  11     1347.59     1459.41     42.59 o 
   1  12  11      602.12      612.89     17.41 o 
   2  12  11      292.19      279.48     28.45 o 
   3  12  11       26.07       11.01      2.99 o 
   4  12  11      116.63      107.64     11.89 o 
   5  12  11      529.42      494.60     43.71 o 
   6  12  11      195.64      170.12     14.75 o 
  -4  13  11      659.60      605.93     74.72 o 
  -3  13  11     1058.50     1104.06     54.41 o 
  -2  13  11      268.63      249.91     22.29 o 
  -1  13  11      192.56      206.43     17.96 o 
   0  13  11      119.19      110.47     14.92 o 
   1  13  11      189.28      167.23      9.35 o 
   2  13  11       72.57       50.18      8.58 o 
   3  13  11      164.77      105.00     16.42 o 
   4  13  11      351.12      332.09     24.20 o 
   5  13  11      213.99      238.15     42.50 o 
  -3  14  11       82.28       75.18      9.05 o 
  -2  14  11        0.35       -3.55      3.55 o 
  -1  14  11       16.67       11.94      9.98 o 
   0  14  11      200.65      163.57     34.11 o 
   1  14  11      646.62      677.36     39.30 o 
   2  14  11      501.91      527.09     33.14 o 
   3  14  11       10.44       18.16      7.68 o 
   4  14  11       44.64       25.51     14.19 o 
  -1  15  11      205.39      146.75     20.97 o 
   0  15  11      376.19      423.01     81.16 o 
   1  15  11       21.93       20.79      6.93 o 
   2  15  11       63.04       50.21      7.20 o 
   3  15  11      206.49      185.02     16.42 o 
  -1  -8  12      446.56      454.96     18.68 o 
   0  -8  12       55.09       26.49      5.09 o 
   1  -8  12      236.47      195.08     27.72 o 
   2  -8  12      145.68      132.88     18.04 o 
   3  -8  12       29.03       36.66      9.36 o 
   4  -8  12       68.66       76.95      9.52 o 
  -2  -7  12      271.63      208.17     23.41 o 
  -1  -7  12        8.64       -7.35     10.79 o 
   0  -7  12        7.89       14.32      4.42 o 
   1  -7  12      106.56      119.14     11.97 o 
   2  -7  12      346.01      373.36     15.66 o 
   3  -7  12      753.17      897.53     53.68 o 
   4  -7  12      155.12      149.90     12.22 o 
   5  -7  12      154.49      149.29     17.41 o 
  -3  -6  12       77.20       43.41      8.90 o 
  -2  -6  12       19.97        7.50      5.14 o 
  -1  -6  12      235.70      239.04     16.81 o 
   0  -6  12      340.72      303.06     43.47 o 
   1  -6  12      417.73      415.65     31.66 o 
   2  -6  12      865.26      963.34     27.00 o 
   3  -6  12      132.14      168.82     17.34 o 
   4  -6  12        3.78       10.06      2.97 o 
   5  -6  12        0.28        3.13      2.59 o 
   6  -6  12       83.27      107.73     14.34 o 
  -4  -5  12       44.85       52.00      9.50 o 
  -3  -5  12      279.71      240.73     19.05 o 
  -2  -5  12      594.57      601.07     44.63 o 
  -1  -5  12      736.41      838.94     28.73 o 
   0  -5  12      124.18      119.85      7.46 o 
   1  -5  12       98.11       82.34      8.84 o 
   2  -5  12      277.10      283.89     13.08 o 
   3  -5  12       35.88       15.97      4.59 o 
   4  -5  12      119.39       95.13     10.43 o 
   5  -5  12      201.43      154.15     14.48 o 
   6  -5  12      337.92      305.72     22.96 o 
   7  -5  12      236.29      242.00     20.09 o 
  -4  -4  12      245.74      240.20     11.66 o 
  -3  -4  12      110.45      114.77      8.44 o 
  -2  -4  12      694.64      742.94     85.38 o 
  -1  -4  12       68.13       73.39      7.36 o 
   0  -4  12       48.15       34.22      7.03 o 
   1  -4  12     1412.97     1424.46     50.63 o 
   2  -4  12      378.97      411.81     14.37 o 
   3  -4  12     1586.10     1755.80     41.22 o 
   4  -4  12       13.33        9.18      3.53 o 
   5  -4  12       33.67       15.80      5.15 o 
   6  -4  12       37.81       21.67      5.74 o 
   7  -4  12        0.05        5.01      4.90 o 
  -5  -3  12      501.04      599.80     29.97 o 
  -4  -3  12       23.70       14.33      6.00 o 
  -3  -3  12        0.07        5.63      3.46 o 
  -2  -3  12       12.12        6.41      3.48 o 
  -1  -3  12      627.61      652.72     25.34 o 
   0  -3  12      453.29      452.82     27.50 o 
   1  -3  12       26.48       17.73      6.05 o 
   2  -3  12     2083.70     2157.88     37.74 o 
   3  -3  12      655.20      621.71     28.85 o 
   4  -3  12       43.15       63.63      6.06 o 
   5  -3  12      257.41      220.10     17.06 o 
   6  -3  12      185.17      183.16     20.17 o 
   7  -3  12      679.23      819.30    118.23 o 
  -5  -2  12       34.85       28.40      5.33 o 
  -4  -2  12      519.12      526.47     33.36 o 
  -3  -2  12      298.81      320.99     11.56 o 
  -2  -2  12     1596.63     1754.47     60.24 o 
  -1  -2  12      974.00     1032.32     41.14 o 
   0  -2  12      234.77      254.65      9.59 o 
   1  -2  12       17.99       14.94      3.23 o 
   2  -2  12        1.22        9.04      4.90 o 
   3  -2  12      347.19      378.75     13.03 o 
   4  -2  12      181.18      202.78     12.56 o 
   5  -2  12       47.18       43.86      4.16 o 
   6  -2  12      295.70      277.63     26.89 o 
   7  -2  12      254.72      207.43     16.43 o 
   8  -2  12        5.53        5.99      5.35 o 
  -5  -1  12      336.30      263.28     35.20 o 
  -4  -1  12      326.27      309.07     31.09 o 
  -3  -1  12      237.22      227.77     15.28 o 
  -2  -1  12      897.36      926.45     37.33 o 
  -1  -1  12       45.32       35.04      5.24 o 
   0  -1  12       79.61       96.57      6.71 o 
   1  -1  12      527.70      539.91     22.15 o 
   2  -1  12      943.20      987.31     19.43 o 
   3  -1  12     1501.75     1637.03     34.17 o 
   4  -1  12      249.86      264.14     11.75 o 
   5  -1  12        2.45        6.77      7.01 o 
   6  -1  12       18.40       11.57      4.48 o 
   7  -1  12      208.33      275.82     21.51 o 
   8  -1  12       93.51       96.75     17.88 o 
  -5   0  12      609.84      628.83     42.57 o 
  -4   0  12        6.56        5.65      2.79 o 
  -3   0  12       73.11       72.32      6.32 o 
  -2   0  12      114.23      106.09      7.01 o 
  -1   0  12     1477.26     1434.66     32.82 o 
   0   0  12      775.52      840.96     16.86 o 
   1   0  12       70.56       91.96      6.96 o 
   2   0  12      469.31      482.67     17.35 o 
   3   0  12        3.88        7.46      2.16 o 
   4   0  12       82.83       95.18      9.95 o 
   5   0  12      403.17      418.04     24.22 o 
   6   0  12      185.78      200.27     19.82 o 
   7   0  12      906.43     1030.02     60.38 o 
   8   0  12      245.71      229.73     16.15 o 
  -6   1  12       36.07       25.27      8.16 o 
  -5   1  12       10.03        6.51      3.61 o 
  -4   1  12      318.41      309.02     24.02 o 
  -3   1  12      129.15      157.35     14.35 o 
  -2   1  12     1485.79     1502.04     47.58 o 
  -1   1  12      573.16      609.55     35.33 o 
   0   1  12       56.80       58.23      5.31 o 
   1   1  12      116.28      104.33      6.91 o 
   2   1  12      530.52      559.06     18.96 o 
   3   1  12      941.91      904.62     24.76 o 
   4   1  12     2046.31     2129.68     39.70 o 
   5   1  12      207.69      188.83     13.71 o 
   6   1  12      199.54      202.99     13.98 o 
   7   1  12      104.55       95.18      9.78 o 
   8   1  12       94.04       69.32     16.01 o 
  -6   2  12      986.91     1125.67     66.68 o 
  -5   2  12      241.36      185.75     17.60 o 
  -4   2  12      413.81      411.86     14.44 o 
  -3   2  12       17.93        7.53      3.90 o 
  -2   2  12       26.33       27.82      5.07 o 
  -1   2  12      787.37      687.71     27.67 o 
   0   2  12     1104.17     1145.45     34.09 o 
   1   2  12      610.71      609.45     17.29 o 
   2   2  12     1393.46     1272.50     25.05 o 
   3   2  12     2065.09     2051.28     43.11 o 
   4   2  12      728.14      693.27     22.83 o 
   5   2  12        0.56        6.05      1.84 o 
   6   2  12        8.68       14.73      7.17 o 
   7   2  12      318.57      441.99     45.20 o 
   8   2  12      204.03      246.58     14.26 o 
  -6   3  12       33.54       18.11      7.51 o 
  -5   3  12      108.57       83.72      8.78 o 
  -4   3  12      181.51      163.90      9.36 o 
  -3   3  12      528.21      549.38     20.49 o 
  -2   3  12     1206.23     1242.33     28.88 o 
  -1   3  12     2580.10     2719.43     38.02 o 
   0   3  12     2389.18     2445.04     35.65 o 
   1   3  12      356.43      363.63     12.10 o 
   2   3  12      367.74      319.21     17.79 o 
   3   3  12        5.12        9.80      2.52 o 
   4   3  12      188.08      210.31     11.76 o 
   5   3  12       34.23       35.77      3.68 o 
   6   3  12       82.04      102.39      9.17 o 
   7   3  12      504.32      592.60     52.09 o 
   8   3  12      252.92      267.58     14.36 o 
  -6   4  12      323.73      257.98     46.11 o 
  -5   4  12      564.51      527.73     37.05 o 
  -4   4  12     1128.11     1178.25     27.23 o 
  -3   4  12      646.48      689.29     20.44 o 
  -2   4  12     1442.35     1442.46     74.96 o 
  -1   4  12     1845.43     1897.02     31.62 o 
   0   4  12      463.68      454.83     19.45 o 
   1   4  12        1.42        6.82      2.09 o 
   2   4  12      328.76      365.22      9.75 o 
   3   4  12     1139.03     1160.17     19.59 o 
   4   4  12     1122.85     1087.57     29.40 o 
   5   4  12       42.38       36.64      4.62 o 
   6   4  12        5.53        4.26      5.99 o 
   7   4  12       36.90       58.14      8.04 o 
   8   4  12       76.26       82.60      9.04 o 
  -6   5  12      407.19      310.38     41.05 o 
  -5   5  12     1023.41     1105.17     47.89 o 
  -4   5  12      936.52      971.67     24.46 o 
  -3   5  12      149.72      163.11     10.16 o 
  -2   5  12        0.26        4.43      3.59 o 
  -1   5  12      154.22      147.10     10.75 o 
   0   5  12     1568.04     1591.41     26.65 o 
   1   5  12      142.36       95.42      4.97 o 
   2   5  12      660.44      726.87     16.10 o 
   3   5  12      724.97      764.63     16.00 o 
   4   5  12       95.45       88.62      5.62 o 
   5   5  12      178.96      183.62     17.02 o 
   6   5  12       18.16       24.71      7.02 o 
   7   5  12      593.73      701.54     21.08 o 
   8   5  12      360.34      417.39     46.77 o 
  -6   6  12      181.41      141.73     31.54 o 
  -5   6  12       76.69       69.98      7.61 o 
  -4   6  12      111.14       96.39      8.50 o 
  -3   6  12       26.08       24.06      2.89 o 
  -2   6  12      400.80      426.46     16.05 o 
  -1   6  12     2975.16     3104.65     61.12 o 
   0   6  12      930.97      918.06     21.47 o 
   1   6  12      317.72      268.85     16.80 o 
   2   6  12      340.36      353.26     10.38 o 
   3   6  12     1379.29     1451.05     21.13 o 
   4   6  12     1700.80     1663.64     36.86 o 
   5   6  12      279.16      259.42     17.27 o 
   6   6  12      485.34      455.06     39.12 o 
   7   6  12      367.05      343.83     39.89 o 
   8   6  12      115.45      128.07     16.24 o 
  -6   7  12       31.84        9.60      4.88 o 
  -5   7  12      669.99      643.66     46.42 o 
  -4   7  12      444.64      448.00     20.34 o 
  -3   7  12      462.48      488.93     29.58 o 
  -2   7  12       23.36       25.00      3.72 o 
  -1   7  12       46.68       49.54      5.37 o 
   0   7  12      264.67      252.90     12.25 o 
   1   7  12       11.29       10.86      2.22 o 
   2   7  12      915.11      999.81     29.41 o 
   3   7  12     2131.62     2156.07     53.03 o 
   4   7  12     2144.29     2117.05     31.85 o 
   5   7  12      364.85      360.62     12.50 o 
   6   7  12       95.09       94.65      8.35 o 
   7   7  12       11.51        7.26      2.74 o 
   8   7  12       85.51      107.12     10.31 o 
  -5   8  12      411.71      379.73     46.00 o 
  -4   8  12       30.34       26.12      4.10 o 
  -3   8  12       81.58       64.47     14.83 o 
  -2   8  12      558.01      574.70     43.74 o 
  -1   8  12     1217.52     1247.34     24.60 o 
   0   8  12     3823.07     3910.01     57.70 o 
   1   8  12      920.90      884.99     18.17 o 
   2   8  12      626.59      609.49     16.00 o 
   3   8  12      416.85      409.86     10.49 o 
   4   8  12        2.54       -2.76      2.83 o 
   5   8  12        0.26       11.98      6.62 o 
   6   8  12        6.72       12.27      4.05 o 
   7   8  12       81.58       73.21      8.94 o 
   8   8  12      100.48       82.41     14.29 o 
  -5   9  12       21.27        6.51      3.12 o 
  -4   9  12      466.45      489.50     31.39 o 
  -3   9  12      698.90      708.01     29.58 o 
  -2   9  12      891.90      896.04     37.12 o 
  -1   9  12     1676.34     1693.60    120.03 o 
   0   9  12     1328.82     1366.25     35.43 o 
   1   9  12       77.20       68.65      4.60 o 
   2   9  12        0.23        2.41      1.60 o 
   3   9  12       89.35       81.17      6.56 o 
   4   9  12     1641.35     1772.29     32.44 o 
   5   9  12      395.86      389.18     22.06 o 
   6   9  12       56.29       33.58      6.23 o 
   7   9  12        6.69       11.91     14.88 o 
  -5  10  12     1143.01     1229.65     32.96 o 
  -4  10  12      789.54      897.78    110.97 o 
  -3  10  12      794.98      816.50     31.17 o 
  -2  10  12      104.37      103.22     11.44 o 
  -1  10  12       10.38        6.47      2.65 o 
   0  10  12      343.52      307.34     25.01 o 
   1  10  12      425.72      399.38     21.61 o 
   2  10  12       47.96       55.44      4.79 o 
   3  10  12      184.44      206.69     19.84 o 
   4  10  12      181.24      184.01     10.16 o 
   5  10  12       14.67       15.68      4.69 o 
   6  10  12        0.39        3.68      3.08 o 
   7  10  12        6.53        3.17      5.40 o 
  -4  11  12       43.24       46.44      8.56 o 
  -3  11  12       20.30       15.52      6.36 o 
  -2  11  12      110.29       97.45     10.36 o 
  -1  11  12       75.37       68.78      9.53 o 
   0  11  12     1496.50     1589.80     44.26 o 
   1  11  12      471.00      475.78     21.05 o 
   2  11  12       55.22       41.88      4.38 o 
   3  11  12       64.75       57.97      5.61 o 
   4  11  12      521.38      510.40     38.75 o 
   5  11  12      356.26      348.74     44.74 o 
   6  11  12       59.06       19.47      6.31 o 
  -4  12  12      350.56      366.81     26.70 o 
  -3  12  12     1117.52     1247.47     73.29 o 
  -2  12  12      383.56      361.49     40.69 o 
  -1  12  12      159.51      161.18     15.77 o 
   0  12  12       65.61       58.73      5.93 o 
   1  12  12       19.53       14.78      6.17 o 
   2  12  12      121.76       93.54     11.59 o 
   3  12  12      246.05      209.70     14.27 o 
   4  12  12     1157.55     1344.18     46.69 o 
   5  12  12      557.51      527.02     41.18 o 
   6  12  12       69.85       79.65     17.93 o 
  -3  13  12      160.18      140.41     17.47 o 
  -2  13  12       20.63       17.92      5.16 o 
  -1  13  12      222.95      211.30     18.29 o 
   0  13  12     1015.32     1067.19     34.50 o 
   1  13  12     1279.39     1377.03     76.79 o 
   2  13  12      372.82      336.36     19.17 o 
   3  13  12      161.61      186.53     17.08 o 
   4  13  12      107.69      107.36     12.27 o 
   5  13  12       16.12       22.00      5.62 o 
  -2  14  12       69.69       51.82      6.19 o 
  -1  14  12      281.52      307.49     15.14 o 
   0  14  12      602.07      693.07     91.67 o 
   1  14  12      409.00      428.84     19.86 o 
   2  14  12        3.48        2.82      2.76 o 
   3  14  12       23.19       31.20     21.14 o 
   4  14  12      271.32      224.19     21.20 o 
   0  15  12        1.18        3.66      2.97 o 
   1  15  12       58.02       36.26     15.86 o 
   2  15  12       77.75       36.25      9.91 o 
   0  -7  13      492.05      526.51     26.06 o 
   1  -7  13      444.18      486.03     31.05 o 
   2  -7  13      861.32     1035.44     38.60 o 
   3  -7  13      151.23      133.83     12.08 o 
   4  -7  13       49.61       15.20     10.92 o 
  -2  -6  13      250.77      209.63     23.39 o 
  -1  -6  13      399.70      417.09     34.15 o 
   0  -6  13      350.65      300.92     31.42 o 
   1  -6  13      564.61      684.94     17.34 o 
   2  -6  13      247.27      243.96     20.05 o 
   3  -6  13       10.00        2.56      2.96 o 
   4  -6  13      104.65       65.16      8.95 o 
   5  -6  13      142.87      126.81     15.96 o 
  -3  -5  13      582.13      443.79     48.78 o 
  -2  -5  13      780.92      676.09     68.82 o 
  -1  -5  13      146.91      137.90     11.54 o 
   0  -5  13        0.09       -3.57      6.25 o 
   1  -5  13        1.47        3.77      3.07 o 
   2  -5  13      185.85      175.29     10.07 o 
   3  -5  13        5.88       -0.21      2.11 o 
   4  -5  13        0.92        2.20      2.49 o 
   5  -5  13      116.17       41.79      9.55 o 
   6  -5  13      149.70       89.96      8.41 o 
  -3  -4  13      186.75      193.46     16.36 o 
  -2  -4  13       18.85       11.07      8.15 o 
  -1  -4  13        5.31        4.71      5.43 o 
   0  -4  13      173.71      150.44     14.97 o 
   1  -4  13      258.01      227.86     15.27 o 
   2  -4  13      506.54      499.43     25.02 o 
   3  -4  13      574.17      512.40     25.44 o 
   4  -4  13      112.09       62.45      6.92 o 
   5  -4  13       36.03       47.86      7.38 o 
   6  -4  13      218.57      255.25     24.83 o 
  -4  -3  13       45.61       22.87      7.63 o 
  -3  -3  13      229.71      226.45     24.14 o 
  -2  -3  13       99.61       84.70     15.88 o 
  -1  -3  13      358.98      372.27     47.52 o 
   0  -3  13       76.75       66.59      8.97 o 
   1  -3  13       31.50       23.50      4.86 o 
   2  -3  13       56.03       74.19      6.44 o 
   3  -3  13       58.93       87.74      6.87 o 
   4  -3  13      663.88      757.75     17.50 o 
   5  -3  13      310.68      318.23     21.74 o 
   6  -3  13      772.06      756.04     53.39 o 
   7  -3  13      225.85      174.53     23.73 o 
  -4  -2  13      211.94      192.96     13.93 o 
  -3  -2  13      321.16      293.91     37.90 o 
  -2  -2  13      849.79      945.60     24.85 o 
  -1  -2  13      107.08       89.90     12.14 o 
   0  -2  13      146.57      157.75     12.20 o 
   1  -2  13      323.64      338.05     14.14 o 
   2  -2  13      950.14     1086.73     25.39 o 
   3  -2  13     1662.02     1911.24     41.30 o 
   4  -2  13      138.41      127.72      9.86 o 
   5  -2  13       97.27      100.63      7.34 o 
   6  -2  13       35.44       33.44      6.30 o 
   7  -2  13        2.18        2.42      4.06 o 
  -5  -1  13      120.57      113.36     15.31 o 
  -4  -1  13        0.37        5.09      6.55 o 
  -3  -1  13       23.60       39.48      6.30 o 
  -2  -1  13      136.87      131.81      8.29 o 
  -1  -1  13      318.64      321.81     17.97 o 
   0  -1  13      464.72      464.37     21.75 o 
   1  -1  13      717.42      716.99     23.44 o 
   2  -1  13     1294.89     1359.51     37.33 o 
   3  -1  13      652.68      636.49     30.88 o 
   4  -1  13       14.11        9.87      4.93 o 
   5  -1  13        1.38        3.37      1.83 o 
   6  -1  13      102.41      108.88      9.55 o 
   7  -1  13       99.75       87.90     10.77 o 
   8  -1  13       54.80       48.41     10.66 o 
  -5   0  13        0.70       -4.69      4.99 o 
  -4   0  13       99.68      102.48      8.15 o 
  -3   0  13      543.99      560.82     39.10 o 
  -2   0  13     1705.36     1872.31     35.94 o 
  -1   0  13     1869.22     1985.54     30.97 o 
   0   0  13      213.64      194.82     12.39 o 
   1   0  13       11.93        6.32      5.08 o 
   2   0  13       34.55       31.92      4.01 o 
   3   0  13      143.03      137.77     13.71 o 
   4   0  13      101.41      100.96     11.44 o 
   5   0  13      263.03      225.53     17.75 o 
   6   0  13      636.58      615.64     41.24 o 
   7   0  13       75.20       65.51      8.91 o 
   8   0  13        2.19       19.94      7.32 o 
  -5   1  13     1111.03     1244.97     96.85 o 
  -4   1  13      139.96      127.51     17.29 o 
  -3   1  13      410.36      409.60     16.18 o 
  -2   1  13      602.00      581.12     22.70 o 
  -1   1  13      125.68      133.26      8.68 o 
   0   1  13      569.46      516.43     18.39 o 
   1   1  13      275.17      275.37     21.04 o 
   2   1  13     1586.91     1625.22     34.55 o 
   3   1  13     1137.92     1114.45     31.82 o 
   4   1  13       73.03       62.92      6.45 o 
   5   1  13        8.41        6.41      4.46 o 
   6   1  13       15.19       16.98      6.92 o 
   7   1  13       98.17      113.34     18.87 o 
   8   1  13       54.20       70.34      8.99 o 
  -5   2  13      399.08      407.36     63.71 o 
  -4   2  13        1.84        1.05      4.95 o 
  -3   2  13      156.37      135.82      9.46 o 
  -2   2  13      281.72      309.79     31.69 o 
  -1   2  13      850.90      881.09     24.52 o 
   0   2  13       22.83       41.17      4.74 o 
   1   2  13      191.50      194.40     10.44 o 
   2   2  13      461.06      437.22     29.03 o 
   3   2  13      345.06      313.20     15.79 o 
   4   2  13       13.37       37.67      5.53 o 
   5   2  13      227.90      261.16     24.22 o 
   6   2  13      318.95      342.91     30.08 o 
   7   2  13      602.81      725.50     21.74 o 
   8   2  13      232.20      232.95     34.80 o 
  -5   3  13      357.57      397.87     22.54 o 
  -4   3  13      148.25      148.55     12.68 o 
  -3   3  13      258.73      252.82     13.25 o 
  -2   3  13     1923.83     1837.43     46.93 o 
  -1   3  13     1628.38     1629.89     42.16 o 
   0   3  13      109.16      119.19      9.83 o 
   1   3  13        2.14        7.21      2.63 o 
   2   3  13      146.58      164.03     13.20 o 
   3   3  13      868.94      983.59     31.11 o 
   4   3  13      552.58      539.90     21.39 o 
   5   3  13      146.91      156.53     12.23 o 
   6   3  13      253.50      269.98     13.17 o 
   7   3  13        4.98       10.91     12.97 o 
   8   3  13       35.57       33.46     10.72 o 
  -5   4  13      704.07      694.19     37.40 o 
  -4   4  13      169.80      142.62     11.64 o 
  -3   4  13      100.59      107.84      7.90 o 
  -2   4  13      146.71      161.58     11.57 o 
  -1   4  13        0.64        6.42      7.44 o 
   0   4  13      520.88      555.79     18.64 o 
   1   4  13      654.24      700.83     14.71 o 
   2   4  13     1897.80     2071.70     28.52 o 
   3   4  13     2376.82     2453.84     33.74 o 
   4   4  13      229.70      201.01     13.67 o 
   5   4  13        2.99        4.10      3.75 o 
   6   4  13       58.20       65.95      8.15 o 
   7   4  13      167.96      158.42     36.93 o 
   8   4  13      176.67      188.86     40.95 o 
  -5   5  13      437.75      459.11     59.43 o 
  -4   5  13       10.42       18.08      5.31 o 
  -3   5  13      123.41      110.67      8.40 o 
  -2   5  13      444.47      396.54     16.56 o 
  -1   5  13     2542.25     2622.22     37.46 o 
   0   5  13     1121.83     1173.27     26.30 o 
   1   5  13       23.25       20.97      2.49 o 
   2   5  13      296.06      270.55     13.01 o 
   4   5  13      307.08      282.21     24.28 o 
   5   5  13       67.05       68.22      7.00 o 
   6   5  13       91.91      106.17      8.70 o 
   7   5  13      567.87      511.99     82.49 o 
   8   5  13      237.98      213.79     24.83 o 
  -5   6  13      158.89      131.87     10.75 o 
  -4   6  13      838.15      905.76     42.43 o 
  -3   6  13      156.19      135.93     11.34 o 
  -2   6  13      692.09      724.20     21.27 o 
  -1   6  13      483.46      447.66     43.76 o 
   0   6  13        9.83        5.65      3.07 o 
   1   6  13       45.56       65.83      4.64 o 
   2   6  13       78.00       66.55      4.82 o 
   3   6  13     2268.91     2394.70     42.58 o 
   4   6  13     1137.34     1121.68     18.28 o 
   5   6  13      221.12      198.95     12.49 o 
   6   6  13       33.39       33.88      4.11 o 
   7   6  13       60.85       39.05     12.21 o 
   8   6  13       67.07       64.32     10.99 o 
  -5   7  13      991.28      952.79     67.44 o 
  -4   7  13       56.60       53.08     12.34 o 
  -3   7  13       97.60       99.81      7.78 o 
  -2   7  13       69.30       53.15      5.28 o 
  -1   7  13      671.99      705.06     25.78 o 
   0   7  13     2474.17     2577.02     39.44 o 
   1   7  13      219.69      237.07     12.86 o 
   2   7  13      640.14      643.56     20.60 o 
   3   7  13     1088.01     1127.95     20.73 o 
   4   7  13      317.06      294.52     19.84 o 
   5   7  13        5.50       11.26      4.36 o 
   6   7  13        6.88        5.79      3.50 o 
   7   7  13      450.52      537.87     71.10 o 
  -5   8  13       32.89       18.42      8.02 o 
  -4   8  13       33.67       35.87      5.58 o 
  -3   8  13      152.26      179.68     17.89 o 
  -2   8  13      765.48      810.84     57.03 o 
  -1   8  13     2885.08     3131.68     49.16 o 
   0   8  13     1817.54     1902.74     37.42 o 
   1   8  13      633.74      655.59     17.32 o 
   2   8  13       43.47       41.13      3.56 o 
   3   8  13      179.32      160.26      8.45 o 
   4   8  13      692.39      620.24     28.94 o 
   5   8  13      317.89      272.73     18.49 o 
   6   8  13       57.19       58.41      7.57 o 
   7   8  13      116.93      115.69     10.49 o 
  -5   9  13      889.30      861.83     87.01 o 
  -4   9  13     1231.19     1461.36     67.11 o 
  -3   9  13      202.49      205.19     20.89 o 
  -2   9  13      163.95      163.21     16.93 o 
  -1   9  13      423.69      439.86     21.16 o 
   0   9  13       10.50        1.53      2.79 o 
   1   9  13       23.47       20.60      9.93 o 
   2   9  13       22.96        9.35      2.60 o 
   3   9  13      861.49      929.61     18.05 o 
   4   9  13      278.34      276.11     13.61 o 
   5   9  13       14.20        2.96      2.75 o 
   6   9  13        5.47        8.82      8.73 o 
   7   9  13        2.88        5.49      8.21 o 
  -4  10  13      740.17      764.68     56.49 o 
  -3  10  13       30.26       29.31     12.79 o 
  -2  10  13        4.07        5.32      2.78 o 
  -1  10  13      796.57      721.96     49.41 o 
   0  10  13     1157.83     1124.76     41.65 o 
   1  10  13      244.95      231.95     22.80 o 
   2  10  13        1.26        2.24      1.89 o 
   3  10  13       45.31       35.66      6.74 o 
   4  10  13        0.01        8.48      7.36 o 
   5  10  13      225.05      227.27     14.45 o 
   6  10  13      133.52      108.44      9.52 o 
  -4  11  13       51.45       28.16     13.45 o 
  -3  11  13       75.30       60.36      8.04 o 
  -2  11  13      442.70      445.15     38.28 o 
  -1  11  13      754.86      735.84     38.87 o 
   0  11  13      347.61      339.40     22.25 o 
   1  11  13        0.10       -0.54      3.85 o 
   2  11  13      137.21      139.54     10.16 o 
   3  11  13      362.10      408.24     55.52 o 
   4  11  13      950.93      916.82     48.34 o 
   5  11  13      469.52      460.46     33.45 o 
   6  11  13      165.74      149.07     23.36 o 
  -3  12  13       80.36       65.39     21.18 o 
  -2  12  13       23.69       21.20     14.81 o 
  -1  12  13       81.97       72.08      7.12 o 
   0  12  13      319.68      291.12     17.03 o 
   1  12  13      461.22      401.56     40.81 o 
   2  12  13      128.20      129.53     14.26 o 
   3  12  13      922.95      951.13     31.36 o 
   4  12  13      477.81      465.96     41.00 o 
   5  12  13      170.13      175.07     13.66 o 
  -2  13  13      226.40      251.30     21.61 o 
  -1  13  13      776.36      850.60     34.85 o 
   0  13  13     1200.72     1290.06     48.64 o 
   1  13  13      776.26      795.99     43.98 o 
   2  13  13      187.60      186.70     19.83 o 
   3  13  13       76.32       81.48     13.22 o 
   4  13  13        8.44       18.78      8.35 o 
  -1  14  13      387.24      332.91     43.25 o 
   0  14  13      418.61      416.31     42.25 o 
   1  14  13       36.39       48.09      8.44 o 
   2  14  13       20.98       39.56     11.90 o 
   3  14  13      197.72      185.22     22.39 o 
   0  -6  14       55.89       25.11     15.69 o 
   1  -6  14       37.89       47.50     13.19 o 
   2  -6  14       28.14       21.49      5.25 o 
   3  -6  14       14.02        7.27      2.34 o 
   4  -6  14       47.33       18.81      5.03 o 
  -1  -5  14       19.58       17.70     10.89 o 
   0  -5  14       55.91       35.70      7.52 o 
   1  -5  14      543.93      537.07     39.70 o 
   2  -5  14      384.53      426.90     44.60 o 
   3  -5  14      148.39       93.91      9.16 o 
   4  -5  14       27.71        1.14      3.24 o 
   5  -5  14       61.34       37.21      9.15 o 
  -2  -4  14      121.92      117.80     11.14 o 
  -1  -4  14       24.42       14.63      4.71 o 
   0  -4  14      135.09      110.84     22.39 o 
   1  -4  14      564.73      584.97     64.18 o 
   2  -4  14       36.62       25.87      4.16 o 
   3  -4  14      180.96      179.21     22.94 o 
   4  -4  14        0.46        4.33      3.05 o 
   5  -4  14      366.74      414.72     69.15 o 
   6  -4  14      297.69      201.04     44.46 o 
  -3  -3  14      758.06      781.19     95.46 o 
  -2  -3  14      391.08      403.69     22.61 o 
  -1  -3  14       51.65       31.22      7.74 o 
   0  -3  14       46.38       39.67      6.04 o 
   1  -3  14       21.94       36.95      7.58 o 
   2  -3  14      420.81      467.77     16.10 o 
   3  -3  14       43.36       50.87      5.49 o 
   4  -3  14      793.99      747.69     38.21 o 
   5  -3  14      401.81      397.38     35.27 o 
   6  -3  14      191.81      139.14     19.57 o 
  -3  -2  14        6.68        3.36      3.68 o 
  -2  -2  14        2.05        6.01      3.86 o 
  -1  -2  14      125.70      120.34     11.08 o 
   0  -2  14      327.77      274.64     28.55 o 
   1  -2  14     1223.45     1274.43     65.99 o 
   2  -2  14      872.60      973.29     22.79 o 
   3  -2  14      268.34      255.10     30.95 o 
   4  -2  14       39.18       28.37      6.30 o 
   5  -2  14       16.58       14.58      6.01 o 
   6  -2  14       30.18       20.41      4.77 o 
   7  -2  14       32.15       31.13      8.34 o 
  -4  -1  14      124.35      110.60      9.46 o 
  -3  -1  14      332.23      327.73     56.92 o 
  -2  -1  14      743.30      747.28     39.77 o 
  -1  -1  14     1037.41     1042.32     33.99 o 
   0  -1  14      233.07      225.07     22.37 o 
   1  -1  14      880.18      985.27     34.19 o 
   2  -1  14      224.13      206.41     12.10 o 
   3  -1  14       44.96       48.70      4.27 o 
   4  -1  14       17.29       12.41      3.70 o 
   5  -1  14      282.60      246.71     37.94 o 
   6  -1  14      390.14      305.76     36.31 o 
   7  -1  14      109.76       92.06     22.74 o 
  -4   0  14      364.01      353.54     42.59 o 
  -3   0  14      718.34      766.20     32.41 o 
  -2   0  14      981.95      954.64     37.95 o 
  -1   0  14      299.19      246.71     25.04 o 
   0   0  14       20.59        8.08      5.94 o 
   1   0  14       52.82       43.56      4.54 o 
   2   0  14      408.45      390.73     32.15 o 
   3   0  14      360.47      371.83     16.99 o 
   4   0  14       35.92       24.63      4.98 o 
   5   0  14       60.57       54.20      6.89 o 
   6   0  14       71.63       44.47      9.85 o 
   7   0  14        7.49       10.17      5.07 o 
  -4   1  14      179.98      147.43     11.78 o 
  -3   1  14       41.02       41.82      5.37 o 
  -2   1  14        1.11        5.20      2.72 o 
  -1   1  14      104.67      102.47     20.91 o 
   0   1  14      233.08      230.04     20.20 o 
   1   1  14      241.62      264.24     15.62 o 
   2   1  14      783.46      799.35     21.55 o 
   3   1  14       55.52       35.71      6.76 o 
   4   1  14       23.41       28.31      5.55 o 
   5   1  14       40.32       56.28      6.15 o 
   6   1  14      822.92      926.83     96.29 o 
   7   1  14      261.97      275.75     27.25 o 
  -4   2  14      165.85      172.18     10.24 o 
  -3   2  14      147.31      109.67     11.26 o 
  -2   2  14      875.66      866.86     33.53 o 
  -1   2  14     1412.54     1458.37     30.20 o 
   0   2  14        3.93        0.82      4.05 o 
   1   2  14       77.26       74.57      7.32 o 
   2   2  14       71.08      105.00     16.74 o 
   3   2  14      815.39      926.58     41.95 o 
   4   2  14       94.73      102.69      8.05 o 
   5   2  14      604.53      645.08     27.52 o 
   6   2  14      674.69      692.03     57.11 o 
   7   2  14      319.30      371.03     17.11 o 
  -5   3  14      522.45      529.93     29.83 o 
  -4   3  14      120.03      123.75      9.55 o 
  -3   3  14      117.87      108.34      9.41 o 
  -2   3  14      146.70      148.70     14.99 o 
  -1   3  14       15.72       35.98      7.80 o 
   0   3  14       60.36       74.88      6.07 o 
   1   3  14      309.18      332.63     18.23 o 
   2   3  14     1394.69     1508.59     30.33 o 
   3   3  14     2188.36     2289.71     38.81 o 
   4   3  14      305.88      269.95     16.74 o 
   5   3  14       91.88       81.05      7.79 o 
   6   3  14       20.30       15.91     10.02 o 
   7   3  14        0.52       17.21     10.96 o 
  -5   4  14       51.24       45.32      7.16 o 
  -4   4  14       20.90       16.61      5.12 o 
  -3   4  14      199.61      187.94     13.11 o 
  -2   4  14      489.97      507.34     23.95 o 
  -1   4  14     1302.45     1403.07     47.94 o 
   0   4  14      743.22      761.00     20.78 o 
   1   4  14      367.88      371.85     17.20 o 
   2   4  14     1159.00     1161.23     29.64 o 
   3   4  14      192.34      188.72     11.34 o 
   4   4  14       68.49       55.00      5.69 o 
   5   4  14        0.57        3.74      3.95 o 
   6   4  14      311.26      348.44     14.70 o 
   7   4  14      212.87      224.18     19.19 o 
  -5   5  14        3.26        6.33      4.02 o 
  -4   5  14      131.20      125.41     11.85 o 
  -3   5  14      564.77      520.03     30.25 o 
  -2   5  14     1578.32     1709.40     44.45 o 
  -1   5  14     1966.80     2012.56     51.22 o 
   0   5  14      350.76      341.11     25.50 o 
   1   5  14        2.07       11.62      5.65 o 
   2   5  14      162.89      153.60      9.46 o 
   3   5  14      668.05      703.74     16.73 o 
   4   5  14      638.77      623.20     20.84 o 
   5   5  14      158.15      154.54     24.03 o 
   6   5  14      187.74      175.87     10.83 o 
   7   5  14       12.53        8.33      6.99 o 
  -5   6  14      757.95      656.69     67.35 o 
  -4   6  14      501.80      435.78     40.22 o 
  -3   6  14       50.86       58.69      5.50 o 
  -2   6  14      180.19      181.50     11.39 o 
  -1   6  14       44.37       48.80      7.11 o 
   0   6  14       27.30       32.18      7.31 o 
   1   6  14      969.06     1004.50     24.08 o 
   2   6  14       68.22       85.29      5.49 o 
   3   6  14      545.90      538.12     18.33 o 
   4   6  14        9.44        5.84      2.63 o 
   5   6  14        1.51       11.03      3.34 o 
   6   6  14       44.45       54.13     10.28 o 
   7   6  14       86.70      131.10     16.76 o 
  -4   7  14       52.16       40.44      6.42 o 
  -3   7  14      176.47      186.89     12.18 o 
  -2   7  14      536.82      544.91     24.56 o 
  -1   7  14     1419.17     1519.90     49.13 o 
   0   7  14      608.54      593.93     20.63 o 
   1   7  14        9.94        7.20      2.68 o 
   2   7  14      270.93      255.12     11.91 o 
   3   7  14       62.38       51.58      5.19 o 
   4   7  14      193.78      195.65     21.98 o 
   5   7  14      156.36      131.26     10.47 o 
   6   7  14      257.98      288.33     15.45 o 
   7   7  14      329.96      379.30     31.91 o 
  -4   8  14      437.08      369.68     40.20 o 
  -3   8  14       37.87       29.43      8.00 o 
  -2   8  14      501.98      479.44     39.03 o 
  -1   8  14      336.79      363.63     21.32 o 
   0   8  14       60.65       61.66      5.39 o 
   1   8  14      231.46      217.17     14.60 o 
   2   8  14      221.85      187.70     15.81 o 
   3   8  14     1201.57     1257.62     23.58 o 
   4   8  14      871.83      894.83     18.53 o 
   5   8  14      141.72      114.90     11.94 o 
   6   8  14      191.61      216.17     13.74 o 
   7   8  14        8.62        3.64      5.63 o 
  -4   9  14      479.41      488.03     39.05 o 
  -3   9  14       59.30       50.02     13.56 o 
  -2   9  14        4.29       14.87      6.70 o 
  -1   9  14      367.07      281.05     27.88 o 
   0   9  14      598.67      572.42     51.35 o 
   1   9  14      699.20      699.85     35.19 o 
   2   9  14      464.79      490.45     26.10 o 
   3   9  14      567.48      539.17     14.59 o 
   4   9  14      131.82       99.20      7.95 o 
   5   9  14        2.30        2.08      2.79 o 
   6   9  14      109.09      105.98     13.85 o 
  -4  10  14       74.29       55.95     11.82 o 
  -3  10  14       65.83       32.70      7.32 o 
  -2  10  14      207.09      173.93     26.62 o 
  -1  10  14     1092.93     1166.06     37.67 o 
   0  10  14      668.92      622.32     39.10 o 
   1  10  14       72.01       64.22      6.76 o 
   2  10  14       20.15       16.60      4.09 o 
   3  10  14      142.28      106.25     10.36 o 
   4  10  14      123.61      105.57      7.03 o 
   5  10  14       38.68       13.41      3.31 o 
   6  10  14       42.81       51.86     12.03 o 
  -3  11  14       77.09       71.99     13.58 o 
  -2  11  14      242.23      211.73     24.98 o 
  -1  11  14      122.19      122.05     13.64 o 
   0  11  14        0.28        1.07      5.59 o 
   1  11  14       11.50        8.46      3.33 o 
   2  11  14      263.63      239.25     21.62 o 
   3  11  14      506.83      515.76     35.98 o 
   4  11  14      970.49     1145.04     40.55 o 
   5  11  14       58.90       59.54     13.31 o 
  -2  12  14       35.80       27.34      7.18 o 
  -1  12  14     1334.71     1507.79     59.85 o 
   0  12  14     1375.04     1475.97     58.73 o 
   1  12  14      491.56      530.69     91.90 o 
   2  12  14      265.21      261.00     23.56 o 
   3  12  14       89.71       95.76     10.06 o 
   4  12  14       63.35       70.15      8.78 o 
   5  12  14       22.09        8.99      2.44 o 
  -1  13  14      593.61      616.05     33.09 o 
   0  13  14      346.94      379.97     24.04 o 
   1  13  14       72.27       72.41      9.27 o 
   2  13  14        0.02       -1.18      8.84 o 
   3  13  14      217.35      163.06     21.37 o 
   4  13  14      363.91      358.30     70.50 o 
   0  14  14       58.63       30.19      6.46 o 
   1  14  14       24.79        2.99      4.20 o 
   2  14  14       14.07       16.43      4.69 o 
   1  -5  15      410.56      438.01     37.19 o 
   2  -5  15      160.95      143.47     13.75 o 
   3  -5  15        1.80        5.02      5.03 o 
  -1  -4  15       58.65       35.42     19.86 o 
   0  -4  15       83.12       87.95     28.36 o 
   1  -4  15       22.52       19.18      7.38 o 
   2  -4  15       10.10       12.92      3.71 o 
   3  -4  15      209.26      158.97     11.53 o 
   4  -4  15       65.74       38.72     12.39 o 
  -2  -3  15       46.20       36.42      9.25 o 
  -1  -3  15        5.48        7.30      4.97 o 
   0  -3  15        0.98       -2.94      5.08 o 
   1  -3  15      393.50      399.40     48.79 o 
   2  -3  15      723.14      779.44     23.38 o 
   3  -3  15        2.95        1.65      3.80 o 
   4  -3  15       63.15       24.33      6.35 o 
   5  -3  15      132.49       91.44      8.84 o 
  -2  -2  15      422.30      448.65     19.11 o 
  -1  -2  15      112.17      109.64     10.92 o 
   0  -2  15      520.48      516.17     73.81 o 
   1  -2  15      346.05      371.94     21.03 o 
   2  -2  15      355.09      303.03     27.85 o 
   3  -2  15       16.37       20.06      4.08 o 
   4  -2  15        7.61        2.15      2.82 o 
   5  -2  15      299.64      291.06     40.03 o 
   6  -2  15      175.57      232.30     43.10 o 
  -3  -1  15      403.38      317.01     46.54 o 
  -2  -1  15      510.66      530.71     24.34 o 
  -1  -1  15       55.84       37.74      8.05 o 
   0  -1  15       51.73       40.48      5.19 o 
   1  -1  15        0.41       11.09      5.77 o 
   2  -1  15      111.51      135.76     10.35 o 
   3  -1  15      142.16      126.76     10.63 o 
   4  -1  15      141.78      120.82     11.96 o 
   5  -1  15      397.45      378.30     24.82 o 
   6  -1  15      231.87      192.22     23.21 o 
  -3   0  15      435.66      353.36     34.13 o 
  -2   0  15       45.93       54.90      8.72 o 
  -1   0  15       26.06       18.67      4.45 o 
   0   0  15      196.57      182.30     15.17 o 
   1   0  15      972.61     1029.38     30.32 o 
   2   0  15     1219.94     1368.26     26.04 o 
   3   0  15       48.26       34.02      7.08 o 
   4   0  15        1.07        3.92      2.76 o 
   5   0  15        1.94        7.62      3.84 o 
   6   0  15       42.05       54.46      8.75 o 
  -3   1  15      151.80      122.46     13.36 o 
  -2   1  15      454.17      455.87     15.54 o 
  -1   1  15      171.56      185.14     12.87 o 
   0   1  15      276.58      244.06     14.23 o 
   1   1  15      102.58      124.62     12.36 o 
   2   1  15        9.79        7.76      2.95 o 
   3   1  15       42.57       48.34      5.94 o 
   4   1  15      251.46      250.54     27.50 o 
   5   1  15      139.72      127.89     16.35 o 
   6   1  15      607.66      564.79     49.92 o 
   7   1  15       95.46       76.51      8.94 o 
  -4   2  15      937.02     1010.60     95.72 o 
  -3   2  15      356.23      309.30     25.82 o 
  -2   2  15      545.76      599.03     60.28 o 
  -1   2  15        2.95        4.98      2.36 o 
   0   2  15        2.43        4.11      5.67 o 
   1   2  15      197.51      172.05     17.45 o 
   2   2  15      348.88      421.90     18.04 o 
   3   2  15      346.53      343.21     19.00 o 
   4   2  15      212.28      182.54     22.21 o 
   5   2  15      284.71      232.08     21.38 o 
   6   2  15      184.35      145.33     22.37 o 
   7   2  15       16.14       16.55      5.99 o 
  -4   3  15      147.30      125.72     11.93 o 
  -3   3  15        0.10        4.80      3.73 o 
  -2   3  15       68.46       62.32     11.75 o 
  -1   3  15      297.16      320.17     16.84 o 
   0   3  15      824.71      838.21     25.06 o 
   1   3  15      846.76      954.09     30.31 o 
   2   3  15     1440.31     1521.05     35.25 o 
   3   3  15      381.53      309.49     18.70 o 
   4   3  15       84.75       60.22      5.75 o 
   5   3  15        9.02       12.38      3.46 o 
   6   3  15      196.48      265.30     16.38 o 
   7   3  15      199.60      215.87     14.42 o 
  -4   4  15      120.63       82.92     10.33 o 
  -3   4  15      333.64      357.29     49.74 o 
  -2   4  15     1095.58     1196.48     30.74 o 
  -1   4  15      890.34      882.21     44.07 o 
   0   4  15      475.51      401.68     35.29 o 
   1   4  15      521.34      531.27     18.67 o 
   2   4  15       10.58       44.02     11.14 o 
   3   4  15      135.11      150.19     12.48 o 
   4   4  15      473.96      477.09     38.01 o 
   5   4  15      201.68      216.45     11.97 o 
   6   4  15      321.12      351.60     24.96 o 
   7   4  15       61.78       44.11      7.70 o 
  -4   5  15      437.59      346.44     36.47 o 
  -3   5  15      522.93      559.67     27.56 o 
  -2   5  15      731.09      809.86     35.53 o 
  -1   5  15      132.16      130.93     10.24 o 
   0   5  15        0.17        1.62      4.80 o 
   1   5  15       72.86       80.11      9.16 o 
   2   5  15     1007.20      987.47     39.26 o 
   3   5  15       12.90       10.50      3.43 o 
   4   5  15        5.86        3.36      7.20 o 
   5   5  15        4.92       11.55     11.61 o 
   6   5  15        1.16        8.03      6.24 o 
   7   5  15       46.81       51.68     11.37 o 
  -4   6  15      100.82       63.78      8.18 o 
  -3   6  15       14.13       20.35      5.72 o 
  -2   6  15      464.37      431.19     20.61 o 
  -1   6  15      499.14      502.70     25.35 o 
   0   6  15      217.99      220.15     23.59 o 
   1   6  15      191.93      188.48     11.04 o 
   2   6  15      366.90      354.76     30.38 o 
   3   6  15       17.38        5.47      6.00 o 
   4   6  15        6.26        7.71      2.47 o 
   5   6  15      314.61      311.82     42.37 o 
   6   6  15      596.98      684.14    124.44 o 
   7   6  15      311.40      268.87     28.80 o 
  -4   7  15       16.63       14.92      6.50 o 
  -3   7  15      252.67      226.99     24.10 o 
  -2   7  15      130.77       98.56     15.89 o 
  -1   7  15      652.61      643.37     35.86 o 
   0   7  15       18.14        6.63      3.34 o 
   1   7  15        4.50        2.63      3.79 o 
   2   7  15      872.45      846.01     34.26 o 
   3   7  15       81.20       77.79      5.98 o 
   4   7  15      482.44      451.60     57.35 o 
   5   7  15      284.98      298.87     20.49 o 
   6   7  15      651.53      813.32     33.26 o 
   7   7  15      255.45      259.17     20.63 o 
  -3   8  15       89.96       92.61     11.74 o 
  -2   8  15        3.58        8.60      6.91 o 
  -1   8  15       41.54       28.04      7.83 o 
   0   8  15      343.57      330.73     23.04 o 
   1   8  15      304.29      283.48     22.94 o 
   2   8  15     1637.31     1817.70     32.27 o 
   3   8  15     1174.80     1187.43     25.02 o 
   4   8  15      198.56      172.27     29.74 o 
   5   8  15       21.65       10.03     12.36 o 
   6   8  15       53.51       39.92      7.45 o 
  -3   9  15      182.67      159.94     18.08 o 
  -2   9  15      552.53      550.07     37.26 o 
  -1   9  15     1177.69     1268.71    108.72 o 
   0   9  15      504.42      442.25     38.20 o 
   1   9  15      362.35      319.24     30.97 o 
   2   9  15      370.78      359.25     23.27 o 
   3   9  15       56.15       44.96      7.67 o 
   4   9  15        6.97        7.05      2.13 o 
   5   9  15       10.22        1.61      3.13 o 
   6   9  15      179.65      182.39     13.52 o 
  -3  10  15      612.47      546.43     44.84 o 
  -2  10  15      630.79      620.40     65.79 o 
  -1  10  15     1165.43     1306.73     35.55 o 
   0  10  15      162.97      164.13     16.40 o 
   1  10  15        0.85        1.10      2.86 o 
   2  10  15      241.35      192.79     22.35 o 
   3  10  15      406.60      384.64     24.22 o 
   4  10  15       94.80       70.84      8.12 o 
   5  10  15       65.60       35.43      6.38 o 
  -2  11  15       13.72        3.23      3.55 o 
  -1  11  15        9.14        7.39      4.01 o 
   0  11  15      447.25      412.50     27.64 o 
   1  11  15       32.82       18.32      5.92 o 
   2  11  15      291.10      267.92     26.26 o 
   3  11  15      223.75      150.99     22.57 o 
   4  11  15        3.09        3.49      4.24 o 
   5  11  15       29.56        9.44      5.48 o 
  -1  12  15      684.11      717.30     36.03 o 
   0  12  15      169.15      125.32     15.63 o 
   1  12  15       15.23       17.19      7.24 o 
   2  12  15        3.20        1.62      5.35 o 
   3  12  15       64.64       46.34      7.57 o 
   4  12  15      201.84      210.13     29.71 o 
   0  13  15       45.59       44.97      7.62 o 
   1  13  15      102.18       81.15     12.40 o 
   2  13  15      144.53      115.76     28.18 o 
   0  -3  16      120.67      114.43     16.19 o 
   1  -3  16      375.65      352.46     36.97 o 
   2  -3  16        3.74        3.76      3.31 o 
   3  -3  16        0.79        6.02      2.64 o 
   4  -3  16       43.59       33.87      4.79 o 
  -1  -2  16       25.39       15.46      9.96 o 
   0  -2  16      131.24      114.41     14.58 o 
   1  -2  16      121.03      114.52     12.99 o 
   2  -2  16      122.17      138.89     15.79 o 
   3  -2  16      209.77      166.50     18.80 o 
   4  -2  16      137.44      138.78     14.67 o 
   5  -2  16      657.64      690.10     35.36 o 
  -1  -1  16       70.38       88.23     11.25 o 
   0  -1  16       92.41      104.52     10.77 o 
   1  -1  16      371.60      450.63     35.55 o 
   2  -1  16      413.70      476.48     34.40 o 
   3  -1  16      271.62      207.72     19.61 o 
   4  -1  16      146.62      127.27     12.18 o 
   5  -1  16      143.71      107.34     12.50 o 
  -2   0  16      145.42      140.03     16.83 o 
  -1   0  16      351.77      316.38     28.41 o 
   0   0  16      391.28      438.08     23.01 o 
   1   0  16      889.42     1011.98     37.86 o 
   2   0  16      210.14      185.22     14.38 o 
   3   0  16        8.08        3.14      2.61 o 
   4   0  16        9.68        2.09      3.37 o 
   5   0  16      118.42      125.68     13.38 o 
   6   0  16      129.42      107.89     18.46 o 
  -2   1  16      423.69      445.64     30.83 o 
  -1   1  16      211.86      158.07     15.50 o 
   0   1  16       83.49       90.78      9.92 o 
   1   1  16       76.04       82.41     14.77 o 
   2   1  16      326.15      344.34     41.37 o 
   3   1  16      120.39       99.12     11.19 o 
   4   1  16      144.69      115.75     10.53 o 
   5   1  16      427.93      456.04     68.93 o 
   6   1  16       98.96       59.35     10.10 o 
  -3   2  16      177.61      138.64     18.33 o 
  -2   2  16       53.64       47.34      6.49 o 
  -1   2  16       23.17       20.88      6.68 o 
   0   2  16      133.96      107.83     10.17 o 
   1   2  16      944.54     1024.39     81.64 o 
   2   2  16      192.59      201.20     19.17 o 
   3   2  16       34.74       20.69      4.80 o 
   4   2  16        0.70        3.00      3.95 o 
   5   2  16       12.08        3.14      3.79 o 
   6   2  16        1.75        6.60      3.55 o 
  -3   3  16      688.87      723.06     68.20 o 
  -2   3  16      349.33      306.80     27.12 o 
  -1   3  16      194.44      155.24     21.63 o 
   0   3  16      140.13      116.15     13.05 o 
   1   3  16      467.26      491.79     48.90 o 
   2   3  16      146.74      134.78     12.82 o 
   3   3  16        4.18        9.18      2.70 o 
   4   3  16       76.57       76.99      7.17 o 
   5   3  16      483.56      619.60     36.75 o 
   6   3  16      273.62      347.66     16.92 o 
  -3   4  16      346.36      325.42     20.58 o 
  -2   4  16      345.86      329.20     25.53 o 
  -1   4  16       40.60       43.07      4.92 o 
   0   4  16        4.83        8.46      3.70 o 
   1   4  16      108.44      116.22     12.27 o 
   2   4  16      385.36      437.74     20.72 o 
   3   4  16      255.16      265.59     17.81 o 
   4   4  16      144.66      163.35     28.76 o 
   5   4  16      622.98      713.84     44.75 o 
   6   4  16      300.88      289.89     54.05 o 
  -3   5  16      122.53      116.55     11.95 o 
  -2   5  16        5.75       18.65      7.09 o 
  -1   5  16      141.99      144.52      9.93 o 
   0   5  16      165.02      147.66     10.27 o 
   1   5  16     1083.56     1168.58     68.20 o 
   2   5  16      928.79      958.30     31.94 o 
   3   5  16      198.88      177.99     20.36 o 
   4   5  16      114.16      105.18      9.47 o 
   5   5  16       53.23       62.48      9.07 o 
   6   5  16      281.55      307.77     47.88 o 
  -3   6  16      235.64      185.32     22.69 o 
  -2   6  16      745.42      726.73     46.97 o 
  -1   6  16      131.88      110.34      8.36 o 
   0   6  16      246.98      237.83     18.01 o 
   1   6  16      209.31      229.79     12.60 o 
   2   6  16       22.26       21.43      6.68 o 
   3   6  16      371.12      392.41     21.85 o 
   4   6  16       99.99       71.44      5.63 o 
   5   6  16      282.03      324.54     68.88 o 
   6   6  16      237.16      214.63     25.12 o 
  -3   7  16      610.18      508.40     55.16 o 
  -2   7  16      357.33      345.34     25.15 o 
  -1   7  16       77.48       79.61     10.20 o 
   0   7  16      115.41      119.99      9.41 o 
   1   7  16      392.37      416.39     42.44 o 
   2   7  16      967.80     1062.17     49.65 o 
   3   7  16      375.26      389.73     70.98 o 
   4   7  16      165.48      127.18     20.86 o 
   5   7  16      164.36      125.56     12.08 o 
   6   7  16       16.81       17.89     19.70 o 
  -3   8  16        0.01       -1.46      3.26 o 
  -2   8  16      142.50      113.89     13.30 o 
  -1   8  16      195.85      159.23     23.47 o 
   0   8  16      385.35      322.69     26.79 o 
   1   8  16      721.28      756.34     35.44 o 
   2   8  16      700.27      767.55     36.46 o 
   3   8  16      157.73      109.09     11.52 o 
   4   8  16       30.87       14.54      8.34 o 
   5   8  16       39.50       46.57      8.06 o 
   6   8  16      258.93      260.20     26.00 o 
  -2   9  16     1234.33     1365.01     66.76 o 
  -1   9  16      381.35      355.82     34.51 o 
   0   9  16      109.36       94.99     10.76 o 
   1   9  16       29.20       41.05      9.02 o 
   2   9  16       19.81       10.93      3.75 o 
   3   9  16      282.90      206.61     20.14 o 
   4   9  16        4.59        6.24      3.60 o 
   5   9  16       70.56       79.39     29.59 o 
  -2  10  16      262.59      264.58     31.73 o 
  -1  10  16        4.34        5.16      2.51 o 
   0  10  16        7.06        3.66      9.19 o 
   1  10  16      112.51       95.31      9.17 o 
   2  10  16      402.47      420.23     22.53 o 
   3  10  16      379.58      309.93     63.96 o 
   4  10  16       25.05       11.52      7.79 o 
   5  10  16       13.25       12.72      5.70 o 
  -1  11  16      213.50      181.22     19.44 o 
   0  11  16      294.37      244.12     22.86 o 
   1  11  16      179.07      156.93     26.83 o 
   2  11  16      164.25      122.88     18.54 o 
   3  11  16        8.55        2.19      4.08 o 
   4  11  16       19.41       42.81     13.86 o 
   0  12  16        2.01        6.00      4.14 o 
   1  12  16      209.86      222.94     14.86 o 
   2  12  16      389.00      400.72     81.29 o 
   1  -1  17      724.00      904.76     28.26 o 
   2  -1  17      134.49      105.45     11.20 o 
   3  -1  17       54.23       27.79      9.19 o 
   0   0  17      429.07      458.77     20.90 o 
   1   0  17      219.37      201.13     17.64 o 
   2   0  17        1.24        0.75      3.67 o 
   3   0  17      136.38       87.12     14.12 o 
   4   0  17      236.51      220.44     29.45 o 
  -1   1  17        3.94        3.96      5.35 o 
   0   1  17       18.09        9.92      5.40 o 
   1   1  17      134.43      157.10     14.64 o 
   2   1  17      131.84      139.99     15.31 o 
   3   1  17        0.98        5.22      7.38 o 
   4   1  17       88.41       75.83      8.55 o 
   5   1  17       20.01        4.75      3.95 o 
  -1   2  17       59.85       29.07      9.54 o 
   0   2  17      285.53      323.02     23.83 o 
   1   2  17      538.58      570.24     55.06 o 
   2   2  17       63.79       32.98      6.96 o 
   3   2  17       54.82       62.36      8.73 o 
   4   2  17        3.72        7.90      8.63 o 
   5   2  17      255.79      202.07     28.42 o 
  -2   3  17       17.33       11.67      4.22 o 
  -1   3  17       17.94        5.41      4.28 o 
   0   3  17       22.56       22.59      5.63 o 
   1   3  17        2.30        7.12      4.81 o 
   2   3  17      206.74      262.92     46.13 o 
   3   3  17       96.27       91.46     12.08 o 
   4   3  17      339.09      380.07     28.81 o 
   5   3  17      715.89      954.05     36.32 o 
  -2   4  17        1.19        9.20      3.16 o 
  -1   4  17      126.82      114.13     15.24 o 
   0   4  17      184.93      198.02     18.67 o 
   1   4  17      747.48      780.59     54.76 o 
   2   4  17      873.62      960.79     36.04 o 
   3   4  17      143.32       98.14     11.61 o 
   4   4  17      100.57       94.75      7.73 o 
   5   4  17       13.78       15.22      4.09 o 
  -2   5  17      457.07      404.99     36.01 o 
  -1   5  17      381.16      357.58     24.67 o 
   0   5  17      519.40      582.97     20.29 o 
   1   5  17      855.19      887.10     62.80 o 
   2   5  17      245.40      182.38     22.04 o 
   3   5  17        0.16       -1.98      4.45 o 
   4   5  17       18.71        5.45      3.27 o 
   5   5  17       58.27       95.95     14.52 o 
  -2   6  17      687.89      707.54     79.15 o 
  -1   6  17       69.70       41.35      8.12 o 
   0   6  17       33.84        9.33      6.76 o 
   1   6  17        6.77       19.36      6.73 o 
   2   6  17      125.92      132.42     21.43 o 
   3   6  17      138.07       97.27     10.34 o 
   4   6  17       12.45        7.32      2.76 o 
   5   6  17      142.75       78.79     14.48 o 
  -2   7  17       32.70       27.79     13.42 o 
  -1   7  17       24.98       11.08      4.80 o 
   0   7  17       12.91        6.55      2.70 o 
   1   7  17      666.40      581.62     40.81 o 
   2   7  17      743.09      774.48     44.32 o 
   3   7  17       11.18       -0.11      4.41 o 
   4   7  17       16.38        8.35      4.35 o 
   5   7  17       10.35        7.46     12.12 o 
  -1   8  17      110.42       81.28     10.16 o 
   0   8  17       13.09        9.74      4.58 o 
   1   8  17       44.04       64.59     11.47 o 
   2   8  17       21.19       11.28      4.12 o 
   3   8  17      103.13       74.23     11.40 o 
   4   8  17       91.79       71.94     19.11 o 
   5   8  17      370.75      328.10     51.98 o 
  -1   9  17       50.29       32.54      8.27 o 
   0   9  17       52.78       53.68     10.46 o 
   1   9  17      202.51      170.90     19.33 o 
   2   9  17      536.01      615.57     94.42 o 
   3   9  17      380.38      305.27     37.71 o 
   0  10  17      124.32       99.95     12.73 o 
   1  10  17      587.13      512.93     62.67 o 
   2  10  17      637.62      683.05     61.29 o 
   3  10  17       39.86        8.71      4.41 o 
   1   2  18       29.85       22.89     12.16 o 
   2   2  18        5.37       10.43      5.95 o 
   3   2  18      130.56      117.66     20.74 o 
   1   3  18      201.50      226.74     25.83 o 
   2   3  18      271.59      244.17     21.25 o 
   3   3  18      103.94       79.42      9.99 o 
   4   3  18      282.57      200.63     44.90 o 
   0   4  18      505.34      534.47     28.38 o 
   1   4  18      715.78      588.58     77.76 o 
   2   4  18      157.34       90.57     13.85 o 
   3   4  18       30.39        3.85      3.85 o 
   4   4  18        1.21        3.05      4.16 o 
   0   5  18      171.06      189.54     15.21 o 
   1   5  18       52.00       50.28      8.20 o 
   2   5  18        0.57       11.99      5.71 o 
   3   5  18       38.15       24.19      7.05 o 
   4   5  18      242.83      208.53     20.71 o 
   0   6  18      152.03      121.45     16.67 o 
   1   6  18      362.02      399.92     17.07 o 
   2   6  18      398.61      387.14     45.73 o 
   3   6  18       64.77       38.64     10.39 o 
   4   6  18       17.13       13.43     11.49 o 
   0   7  18       39.24       20.95      3.99 o 
   1   7  18      181.73      152.40     30.93 o 
   2   7  18        6.44       16.16      7.88 o 
   3   7  18        3.79        0.33      4.67 o 
   1   8  18       51.02       49.15      8.46 o 
   2   8  18      387.31      290.97     62.33 o 
   3   8  18      168.04      117.06     15.19 o 
                                                 
